# Supplementary material for: Metabolic pathway inference using multi-label classification with rich pathway features
Source: PLoS Comput Biol. 2020 Oct 1;16(10):e1008174. doi: 10.1371/journal.pcbi.1008174 (PMC7529316; doi:10.1371/journal.pcbi.1008174)
Supplement: S2 Table — MetaCyc Pathway ID: The unique identifier for the pathway as provided by MetaCyc; MetaCyc Pathway Name: The name of the pathway as outlined by MetaCyc; 25m: the 25 m depth interval in the HOTS water column; 75m: the 75m depth interval in the HOTS water column; 110m: the 110 m depth interval in the HOTS water column; and 500m: the 500 m depth interval in the HOTS water column. Each numeric value encodes abundance information for a given pathway associated with each depth interval. The abundance is expected pathway copies normalized based on mapping identified enzymes onto true representations of each selected pathway. (TSV) [file pcbi.1008174.s005.tsv]

MetaCyc Pathway ID	MetaCyc Pathway Name	25m	75m	110m	500m
VALSYN-PWY	L-valine biosynthesis	169.5	159.75	137.25	312.25
ARG-PRO-PWY	L-arginine degradation VI (arginase 2 pathway)	11	14.3333333333333	8.66666666666667	21
PWY0-541	cyclopropane fatty acid (CFA) biosynthesis	8	11	7	38
PWY-5971	palmitate biosynthesis II (bacteria and plants)	1.3773987206823	1.28415067519545	1.15245202558635	2.36055437100213
PLPSAL-PWY	pyridoxal 5'-phosphate salvage I	6.43333333333333	4.13333333333333	4.2	6.43333333333333
PWY-7227	adenosine deoxyribonucleotides <i>de novo</i> biosynthesis	289	289	254.5	366.5
PWY-5943	&beta;-carotene biosynthesis	16.75	18.75	12	1.75
PWY-6959	L-ascorbate degradation V	0	0	1	0
PWY4FS-13	extended VTC2 cycle	9	10.5	11.5	7.5
PWY-5947	lutein biosynthesis	22.3333333333333	25	16	2.33333333333333
PWY-6466	pyridoxal 5'-phosphate biosynthesis II	13	14	29	142
PWY4FS-6	phosphatidylethanolamine biosynthesis II	0	0.25	0	0
HEXPPSYN-PWY	hexaprenyl diphosphate biosynthesis	1	0	2	2
GLYOXYLATE-BYPASS	glyoxylate cycle	90.2	75.4	73	171
PWY-5783	octaprenyl diphosphate biosynthesis	8	11	11	22
PWY-6823	molybdenum cofactor biosynthesis	28.25	30.25	24.625	69.25
HEME-BIOSYNTHESIS-II	heme <i>b</i> biosynthesis I (aerobic)	86.75	85.25	53	50.25
PWY-5723	Rubisco shunt	85.5	95.4	63.8	109.25
PWY-6605	adenine and adenosine salvage II	23	24	19	49.5
PWY0-1264	biotin-carboxyl carrier protein assembly	21.3333333333333	22.6666666666667	18.3333333333333	42.3333333333333
ASPARAGINESYN-PWY	L-asparagine biosynthesis II	0	0	0	0
PWY-6121	5-aminoimidazole ribonucleotide biosynthesis I	138.8	139.6	114	232.6
PWY-5884	wax esters biosynthesis I	0	0	0	1
PWY-5097	L-lysine biosynthesis VI	87.8571428571429	93.5714285714286	60.8571428571428	108.142857142857
PWY-6118	glycerol-3-phosphate shuttle	5.5	4.5	2	3
PWY-5064	chlorophyll <i>a</i> biosynthesis II	14	25.5	11.5	1
TRPSYN-PWY	L-tryptophan biosynthesis	65.6666666666667	63.1666666666667	49.1666666666667	95.8333333333333
PWY-6545	pyrimidine deoxyribonucleotides <i>de novo</i> biosynthesis III	38.5972222222222	39.2361111111111	34.3333333333333	43.7638888888889
PWY-4984	urea cycle	71	64	53.4	119.4
PWY-6806	carotenoid cleavage	0.125	0	0.125	0
PWY-6936	seleno-amino acid biosynthesis	46	43.8	34.2	60.8
PWY1F-823	leucopelargonidin and leucocyanidin biosynthesis	0.125	0	0	1.75
GLUT-REDOX-PWY	glutathione-glutaredoxin redox reactions	15.5	15.5	13.5	8
ILEUSYN-PWY	L-isoleucine biosynthesis I (from threonine)	135.6	127.8	109.8	249.8
PWY-5350	thiosulfate disproportionation IV (rhodanese)	2	0	1	22
ASPARTATE-DEG1-PWY	L-aspartate degradation I	118	130	131	215
PWY-5659	GDP-mannose biosynthesis	29	23.75	21.75	27.75
PWY3O-450	phosphatidylcholine biosynthesis I	0	0	0	0.333333333333333
PWY-641	proanthocyanidins biosynthesis from flavanols	0	0	0.2	0
PWY-6606	guanosine nucleotides degradation II	25.5	28.5	25.5	63.25
P401-PWY	cyanide degradation	4	10	12	5
PWY-7204	pyridoxal 5'-phosphate salvage II (plants)	4.7962962962963	3.2962962962963	2.66666666666667	3.57407407407407
SULFMETII-PWY	sulfate reduction II (assimilatory)	35.3333333333333	31.6666666666667	21.3333333333333	84
PWY-6535	4-aminobutanoate degradation I	15	10	9	19.5
GLUTORN-PWY	L-ornithine biosynthesis I	57.4	49.6	36.4	95.2
PWY-6333	acetaldehyde biosynthesis I	16	17	16	84
BSUBPOLYAMSYN-PWY	spermidine biosynthesis I	18.5	35	14.5	13.5
PWY-3385	choline biosynthesis I	0	0.166666666666667	0	0.222222222222222
LEU-DEG2-PWY	L-leucine degradation I	31.4285714285714	28.8571428571429	27.2857142857143	71.1428571428571
PWY1F-353	glycine betaine biosynthesis III (plants)	12	11.5	9	36.5
PWY-5175	lactucaxanthin biosynthesis	0	0.333333333333333	0	0.333333333333333
PWY-6556	pyrimidine ribonucleosides salvage II	0.5	3	4	12.5
PWY-735	jasmonic acid biosynthesis	2.87037037037037	2.33333333333333	2.81481481481481	7.14814814814815
PROSYN-PWY	L-proline biosynthesis I	103.333333333333	70.6666666666667	65.3333333333333	103
PWY-1581	plastoquinol-9 biosynthesis I	9.66666666666667	7.33333333333333	7	9
PWY-6122	5-aminoimidazole ribonucleotide biosynthesis II	133.8	136.6	109	219.6
PWY-6596	adenosine nucleotides degradation I	21.1	19.8	15.95	48.2
PWY-6619	adenine and adenosine salvage VI	0	0	0	0
VALDEG-PWY	L-valine degradation I	29	25	26.25	67.5
PWY-6952	glycerophosphodiester degradation	6.5	7	2	9
PWY0-1319	CDP-diacylglycerol biosynthesis II	15.25	15.5	10.5	29
PWY-4302	aerobic respiration III (alternative oxidase pathway)	136	107.666666666667	128.333333333333	226.666666666667
PWY-6792	scopoletin biosynthesis	0.5	2	2	11.5
PWY-66	GDP-L-fucose biosynthesis I (from GDP-D-mannose)	76.5	79.5	69.5	94.5
SAM-PWY	S-adenosyl-L-methionine biosynthesis	196	169	160	348
PWY-2	putrescine degradation IV	0.333333333333333	0.666666666666667	0.666666666666667	4.66666666666667
ALANINE-SYN2-PWY	L-alanine biosynthesis II	18	23	11	25
THIOREDOX-PWY	thioredoxin pathway	164	155	132	242
ARGSPECAT-PWY	spermine biosynthesis	8.5	12	6.5	2.5
GLUTSYNIII-PWY	L-glutamate biosynthesis III	20	20	25	84
PWYQT-4427	sulfoquinovosyl diacylglycerol biosynthesis	32	35.5	20.5	4
PWY-4661	1D-<i>myo</i>-inositol hexakisphosphate biosynthesis III (<i>Spirodela polyrrhiza</i>)	0.5	2.75	2.25	14.25
PWY-5936	xyloglucan biosynthesis	0	0	0	1.75
PWY-4321	L-glutamate degradation IV	11.4	7.8	8.6	23.2
PWY-5120	geranylgeranyl diphosphate biosynthesis	14	13	14	22
PWY-5871	ubiquinol-9 biosynthesis (eukaryotic)	8.125	5.625	4.125	8
PWY-283	benzoate degradation II (aerobic and anaerobic)	2	5	12	24
ARGASEDEG-PWY	L-arginine degradation I (arginase pathway)	17	16.6666666666667	15.3333333333333	35.6666666666667
MANNCAT-PWY	D-mannose degradation	0	0	0	2
METHIONINE-DEG1-PWY	L-methionine degradation I (to L-homocysteine)	139.333333333333	137	112	233.333333333333
PWY-621	sucrose degradation III (sucrose invertase)	18	15.3333333333333	13.1666666666667	16.3333333333333
ARGSYNBSUB-PWY	L-arginine biosynthesis II (acetyl cycle)	132.666666666667	124	102.666666666667	230.222222222222
PWY-702	L-methionine biosynthesis II	13.2	8.6	8.4	14.6
PWY-6908	thiamine diphosphate biosynthesis IV (eukaryotes)	17	18	8	10
PWY0-1535	D-serine degradation	2	3	8	12
PWY-762	phospholipid desaturation	0.061224489795918	0.061224489795918	0.027210884353742	0
PWY-7185	UTP and CTP dephosphorylation I	39.6666666666667	41.9166666666667	35.4166666666667	70.4166666666667
PWY-101	photosynthesis light reactions	137	166.75	114.5	38.5
PWY-3881	mannitol biosynthesis	0	0	0	1
PWY-2161	folate polyglutamylation	55.9333333333333	51.6666666666667	49.2	108.4
PWY-7184	pyrimidine deoxyribonucleotides <i>de novo</i> biosynthesis I	33.2638888888889	33.4027777777778	26.4166666666667	41.0972222222222
PWY-3801	sucrose degradation II (sucrose synthase)	27.5	29	21.5	29
TRIGLSYN-PWY	diacylglycerol and triacylglycerol biosynthesis	2.57142857142857	2	1.28571428571429	1.42857142857143
PWY-401	galactolipid biosynthesis I	7.6	7	3.4	1
PWY-5340	sulfate activation for sulfonation	55.5	43	25.5	144
PWYQT-4476	indole glucosinolate activation (herbivore attack)	1.25	0	0	2.5
PWY-2301	<i>myo</i>-inositol biosynthesis	24.5	27	31.5	66.5
PWY-6352	3-phosphoinositide biosynthesis	0.625	0.375	0.625	1.875
PWY-6964	ammonia assimilation cycle II	244.5	267.5	201.5	375.5
HISTSYN-PWY	L-histidine biosynthesis	33.125	35.875	25	64
PWY-1801	formaldehyde oxidation II (glutathione-dependent)	2.33333333333333	2.33333333333333	6	13
PWY-6623	salicylate glucosides biosynthesis II	0	0.5	0	1.5
PWY-6549	L-glutamine biosynthesis III	126.333333333333	133.777777777778	103.333333333333	204.111111111111
PWY-6842	glutathione-mediated detoxification II	5.125	3.875	2.5	6.5
PWY-3561	choline biosynthesis III	1.33333333333333	2	0.333333333333333	2
PWY-5152	leucodelphinidin biosynthesis	0.25	0	0	3.5
PWY-5041	<i>S</i>-adenosyl-L-methionine cycle II	104.5	102.75	84.5	177
PWY4FS-4	phosphatidylcholine biosynthesis IV	0	0	0	0.4
PROUT-PWY	L-proline degradation	16	16.5	16.5	43.5
PWY-6724	starch degradation II	5.55555555555555	7.66666666666667	4.33333333333333	2.33333333333333
PWY-5973	<i>cis</i>-vaccenate biosynthesis	37.6	33.4	24.6	42.4
PWY-6773	1,3-&beta;-D-glucan biosynthesis	0	0	2	0
PWY-7432	L-phenylalanine biosynthesis III (cytosolic, plants)	5	4.75	7.5	13
PWY-5083	NAD/NADH phosphorylation and dephosphorylation	63.4444444444444	57.3333333333333	51.4444444444444	89.2222222222222
PWY-5366	palmitoleate biosynthesis II (plants and bacteria)	0.5	0	1	0
PWY-1121	suberin monomers biosynthesis	1.55	1.675	1.85	5.425
PWY-5686	UMP biosynthesis I	159.333333333333	161.5	130.666666666667	269.166666666667
PWY-5046	2-oxoisovalerate decarboxylation to isobutanoyl-CoA	90	73.6666666666667	74	157
PWY-7250	[2Fe-2S] iron-sulfur cluster biosynthesis	8.9	9.45	8.4	20.55
PWY0-1313	acetate conversion to acetyl-CoA	391	400	307	617
PWY-5172	acetyl-CoA biosynthesis III (from citrate)	0	0	3	1
PWY4FS-2	phosphatidylcholine biosynthesis II	0	0	0	0.466666666666667
PWY-6351	D-<i>myo</i>-inositol (1,4,5)-trisphosphate biosynthesis	1	0.6	0.8	3
ALANINE-DEG3-PWY	L-alanine degradation III	18	23	11	25
PWY0-1021	L-alanine biosynthesis III	178	189	168	411
PWY-6803	phosphatidylcholine acyl editing	14.5	14.25	14.5	34.75
UDPNACETYLGALSYN-PWY	UDP-<i>N</i>-acetyl-D-glucosamine biosynthesis II	55.75	61.25	40.5	76.75
PWY-5147	oleate biosynthesis I (plants)	19.6666666666667	19	20	46.3333333333333
PWY-7356	thiamine salvage IV (yeast)	8.28571428571429	7.85714285714286	3.42857142857143	4.42857142857143
LIPASYN-PWY	phospholipases	0.8	1.2	0.2	1
PWY-695	abscisic acid biosynthesis	0	0	0.2	0.2
PWY0-501	lipoate biosynthesis and incorporation I	105	125.5	83	128
CALVIN-PWY	Calvin-Benson-Bassham cycle	69.8461538461539	74.2307692307692	52.6153846153846	86.7307692307692
PWY-7158	L-phenylalanine degradation V	7	10.6666666666667	6.33333333333333	11
PWY-699	brassinosteroid biosynthesis I	0	0	0.045454545454546	0
PWY-5084	2-oxoglutarate decarboxylation to succinyl-CoA	160.333333333333	139.666666666667	130	215.666666666667
PWY-6613	tetrahydrofolate salvage from 5,10-methenyltetrahydrofolate	12.5	7.5	12.5	32.5
PWY-3462	L-phenylalanine biosynthesis II	0	0.333333333333333	0	2.66666666666667
PWY-5690	TCA cycle II (plants and fungi)	105.25	91.75	97.375	217.375
PWYQT-4429	CO<sub>2</sub> fixation into oxaloacetate (anaplerotic)	76.5	110	51	74.5
LIPAS-PWY	triacylglycerol degradation	0.75	0.75	0.75	2.5
GLUCONEO-PWY	gluconeogenesis I	85.6428571428571	92.7857142857143	68.4285714285714	136.428571428571
PWY-6543	4-aminobenzoate biosynthesis	8.5	10	4	13
PWY-5123	<i>trans, trans</i>-farnesyl diphosphate biosynthesis	19	16.3333333333333	15.3333333333333	24.6666666666667
PWY-7219	adenosine ribonucleotides <i>de novo</i> biosynthesis	97.25	103	82.5	157
SERSYN-PWY	L-serine biosynthesis	58	50.3333333333333	42.6666666666667	100.333333333333
PWY-282	cuticular wax biosynthesis	4	5.2	1.8	0.6
PWY-7199	pyrimidine deoxyribonucleosides salvage	7.57142857142857	8.21428571428571	5.14285714285714	11.7142857142857
PWY-6147	6-hydroxymethyl-dihydropterin diphosphate biosynthesis I	14	12.4	12	28.8
PWY-2501	fatty acid &alpha;-oxidation I	86	84.5	55.5	158
PWY-3461	L-tyrosine biosynthesis II	0	0.333333333333333	0	1
PWY-4841	UDP-&alpha;-D-glucuronate biosynthesis (from <i>myo</i>-inositol)	0	1	0.333333333333333	1
ETOH-ACETYLCOA-ANA-PWY	ethanol degradation I	9	10	8	43.5
PWY-5905	hypusine biosynthesis	0	1	2	4
PWY-1269	CMP-3-deoxy-D-<I>manno</I>-octulosonate biosynthesis	36.25	29.75	26.25	61.75
PWY-882	L-ascorbate biosynthesis I (L-galactose pathway)	6.25	4.875	5.625	7.25
PWY-2724	alkane oxidation	28.6666666666667	28.1666666666667	18.5	52.6666666666667
PWY-40	putrescine biosynthesis I	61	78	34.5	61
PWY490-4	L-asparagine biosynthesis III (tRNA-dependent)	95.6666666666667	98.6666666666666	90.6666666666667	305
PWY-5079	L-phenylalanine degradation III	8.25	6.5	8.25	27.25
PWY-5136	fatty acid &beta;-oxidation II (peroxisome)	42	36	40.2	103.8
PWY-5137	fatty acid &beta;-oxidation III (unsaturated, odd number)	0	0	0	0
PWY-2582	brassinosteroid biosynthesis II	0	0	0.047619047619048	0
PWY-5484	glycolysis II (from fructose 6-phosphate)	92.6363636363636	101.818181818182	71.1818181818182	125.090909090909
PWY-5486	pyruvate fermentation to ethanol II	8	8.5	8	42
PWY-7388	octanoyl-[acyl-carrier protein] biosynthesis (mitochondria, yeast)	18.45	19.045	14.525	23.57
PWY-6406	salicylate biosynthesis I	1	1	2.5	3
PWY-6430	thymine degradation	4.33333333333333	9	7	43.3333333333333
PWY-6618	guanine and guanosine salvage III	4	0	0	1
PWY-5168	ferulate and sinapate biosynthesis	6.75	4.75	3	3.5
XYLCAT-PWY	xylose degradation I	16	12.5	10.5	13
PWY-5080	very long chain fatty acid biosynthesis I	0.25	0	0	0
PWY-3982	uracil degradation I (reductive)	4.33333333333333	9	7	43.3333333333333
PWY-7036	very long chain fatty acid biosynthesis II	0.015625	0	0	0
PWY-4101	D-sorbitol degradation I	4	5	4	14.5
TRESYN-PWY	trehalose biosynthesis I	1.5	2	2	1
PWY-6756	<i>S</i>-methyl-5'-thioadenosine degradation II	46	66	58	100
PWY-6599	guanine and guanosine salvage II	21	18.5	27	48
PWY-1881	formate oxidation to CO<sub>2</sub>	54	47	45	120
PYRUVDEHYD-PWY	pyruvate decarboxylation to acetyl CoA	209.333333333333	184.666666666667	166.666666666667	305.666666666667
PWY-5921	glutaminyl-tRNA<sup>gln</sup> biosynthesis via transamidation	95.5	90	79	207
PWY-5989	stearate biosynthesis II (bacteria and plants)	36	34.375	29.25	52.875
PWY-5138	unsaturated, even numbered fatty acid &beta;-oxidation	10.8	9	8	31
PWY66-423	fructose 2,6-bisphosphate biosynthesis	0	0	0	0.5
GLYCOLYSIS	glycolysis I (from glucose 6-phosphate)	91.9166666666667	99.75	70.75	120.333333333333
PWY-4261	glycerol degradation I	53.5	46.5	36	95
PWY-6527	stachyose degradation	9.77777777777778	9.55555555555556	6	18.1111111111111
GLUTAMATE-DEG1-PWY	L-glutamate degradation I	25	21	31	118
PWY-3341	L-proline biosynthesis III	81.25	57.5	52	82.75
PWY-5115	GDP-L-galactose biosynthesis	9	10.5	11.5	7.5
PWY-5997	&alpha;-linolenate biosynthesis I (plants and red algae)	4.5	4.5	2	0
CITRULBIO-PWY	L-citrulline biosynthesis	49.125	38.125	34	61.125
PWY-1422	vitamin E biosynthesis (tocopherols)	4.64285714285714	3.71428571428571	3.07142857142857	4
TRNA-CHARGING-PWY	tRNA charging	196.071428571429	183.52380952381	153	307
PWY-6441	spermine and spermidine degradation III	0	0	0	0.333333333333333
PWY-4702	phytate degradation I	3.5	3.07142857142857	4.14285714285714	5.57142857142857
PWY-5086	chlorophyll <i>a</i> biosynthesis I	14	25.5	11.5	1
CHLOROPHYLL-SYN	3,8-divinyl-chlorophyllide <i>a</i> biosynthesis I (aerobic, light-dependent)	82.1666666666667	96.3333333333333	53	26
PWY-4361	<i>S</i>-methyl-5-thio-&alpha;-D-ribose 1-phosphate degradation	7.14285714285714	5.85714285714286	8.14285714285714	25.1428571428571
PWY-6348	phosphate acquisition	9	4	1	11
PWY-6673	caffeoylglucarate biosynthesis	0.333333333333333	0.333333333333333	1.33333333333333	5.33333333333333
PWY-7344	UDP-&alpha;-D-galactose biosynthesis	57	45	28	84
LEUSYN-PWY	L-leucine biosynthesis	112	99	80.3333333333333	178
PWY-6982	umbelliferone biosynthesis	0.5	0.5	2	8
PWY-5176	coumarin biosynthesis (via 2-coumarate)	11.75	10.25	5	16.25
PWY-5326	sulfite oxidation IV	0	0	0	1
PWY-6802	salidroside biosynthesis	5.33333333333333	7	6.66666666666667	39.6666666666667
ILEUDEG-PWY	L-isoleucine degradation I	29.1666666666667	28	30.6666666666667	87
PWY-4081	glutathione-peroxide redox reactions	24.3333333333333	20	16.6666666666667	12.6666666666667
PWY-7206	pyrimidine deoxyribonucleotides dephosphorylation	5.33333333333333	5	3.33333333333333	7.66666666666667
PWY3DJ-35471	L-ascorbate biosynthesis IV	0.666666666666667	0.333333333333333	0.333333333333333	1
ASPSYNII-PWY	cyanide detoxification I	1.33333333333333	3.33333333333333	4	1.66666666666667
PWY-6039	chlorogenic acid biosynthesis I	0.142857142857143	0.571428571428571	0.571428571428571	3.28571428571429
LCYSDEG-PWY	L-cysteine degradation II	2	3	8	12
PWY-102	gibberellin inactivation I (2&beta;-hydroxylation)	0	0	0	0.090909090909091
PWY-801	homocysteine and cysteine interconversion	18.3333333333333	18.6666666666667	17	30.3333333333333
PWY-5530	sorbitol biosynthesis II	1	0.666666666666667	0.666666666666667	1.66666666666667
PWY-7560	methylerythritol phosphate pathway II	69.0555555555556	65.6666666666667	49	75.3333333333333
PWY-6745	phytochelatins biosynthesis	1	0	0	0
PWY66-399	gluconeogenesis III	73.6923076923077	82.2307692307692	64.3076923076923	118.230769230769
PWY-6733	sporopollenin precursors biosynthesis	0.852941176470588	0.838235294117647	0.852941176470588	2.07352941176471
PWY-5697	allantoin degradation to ureidoglycolate I (urea producing)	4.5	10	5.5	19.5
PWY-6938	NADH repair	0	0.5	0.5	15.5
PWY0-461	L-lysine degradation I	0	1	0	1
PWY-5049	rosmarinic acid biosynthesis II	0.25	1	0	1.75
MANNOSYL-CHITO-DOLICHOL-BIOSYNTHESIS	protein <i>N</i>-glycosylation (eukaryotic, high mannose)	0.125	0.25	0.25	0.5625
PWY-63	UDP-&beta;-L-arabinose biosynthesis I (from UDP-&alpha;-D-xylose)	0	3	0	4
NONOXIPENT-PWY	pentose phosphate pathway (non-oxidative branch)	64.2	64.4	47.2	95.1
PWY-5691	urate conversion to allantoin I	1.33333333333333	2	0	4
PWY-581	indole-3-acetate biosynthesis II	2.25	1	1.375	9.5
PWY-5441	S-methyl-L-methionine cycle	0	0	0	1.5
DETOX1-PWY	superoxide radicals degradation	82.3333333333333	55.3333333333333	58.3333333333333	91.6666666666667
GLUCOSE1PMETAB-PWY	glucose and glucose-1-phosphate degradation	10.1666666666667	12.5	8.16666666666667	9.5
GLUTAMINDEG-PWY	L-glutamine degradation I	7.5	11.5	4.5	21
ARGININE-SYN4-PWY	L-ornithine biosynthesis II	82	55.75	52.75	81.5
NAGLIPASYN-PWY	lipid IV<sub>A</sub> biosynthesis	47.3333333333333	39.1666666666667	28.1666666666667	61.3333333333333
PWY-7205	CMP phosphorylation	27.3333333333333	31.3333333333333	18	42.3333333333333
PWY-5946	&delta;-carotene biosynthesis	0	1	0	1
PWY-361	phenylpropanoid biosynthesis	0.145833333333333	0.3125	0.541666666666667	2.58333333333333
GLYSYN-ALA-PWY	glycine biosynthesis III	8	4	6	47
PWY-4861	UDP-&alpha;-D-galacturonate biosynthesis I (from UDP-D-glucuronate)	40	25	25	41
PWY-4381	fatty acid biosynthesis initiation I	48.8	46.6	44	96.4
PWY-5143	long-chain fatty acid activation	58	57	58	139
PWY1F-FLAVSYN	flavonoid biosynthesis	0.2	0.4	0.8	3.4
ASPARAGINE-DEG1-PWY	L-asparagine degradation I	7.5	11.5	4.5	21
PWY-6754	<i>S</i>-methyl-5'-thioadenosine degradation I	1	1	0.5	0
PWY-5481	pyruvate fermentation to lactate	8	12	13	33
PWY-5386	methylglyoxal degradation I	23.6666666666667	30	17	28.6666666666667
PWY-7039	phosphatidate metabolism, as a signaling molecule	0.8	1.8	1.6	1.4
PWY-5886	4-hydroxyphenylpyruvate biosynthesis	8.5	4.5	8.5	12.5
PWY-6367	D-<i>myo</i>-inositol-5-phosphate metabolism	0	0	0	0
GLYSYN-PWY	glycine biosynthesis I	203	182	161	273
PWY-3181	L-tryptophan degradation VI (via tryptamine)	0.333333333333333	0.333333333333333	1	3
GLUTAMATE-SYN2-PWY	L-glutamate biosynthesis II	17	18	15	36
PWY-5963	thio-molybdenum cofactor biosynthesis	1	0	0	2
PWY-6363	D-<i>myo</i>-inositol (1,4,5)-trisphosphate degradation	15.6666666666667	14.3333333333333	18	25.3333333333333
PWY-6305	putrescine biosynthesis IV	31.5	39	17.75	30.5
PWY-6317	D-galactose degradation I (Leloir pathway)	24.4	26.6	16	32.2
PWY-5381	pyridine nucleotide cycling (plants)	12.3636363636364	14.3636363636364	11.2727272727273	20.9090909090909
PWY-6614	tetrahydrofolate biosynthesis	10.3333333333333	17	15	36.3333333333333
PWY-7436	vitamin E biosynthesis (tocotrienols)	4.75	3	1.75	0.833333333333333
PWY-5698	allantoin degradation to ureidoglycolate II (ammonia producing)	0.666666666666667	1.33333333333333	0.666666666666667	1.66666666666667
COA-PWY	coenzyme A biosynthesis I (prokaryotic)	21.25	24.25	17.75	21.75
PWY-7176	UTP and CTP <i>de novo</i> biosynthesis	86.25	85.5	70.25	153.5
PWY-5466	matairesinol biosynthesis	0	0	0.142857142857143	0.285714285714286
PWY-5391	syringetin biosynthesis	0	0	0.1	0
PWY-4983	nitric oxide biosynthesis II (mammals)	96.3333333333333	81	66.6666666666667	146
PWY-7221	guanosine ribonucleotides <i>de novo</i> biosynthesis	109.5	105.25	78	222
PWY-6483	ceramide degradation	0	0	0	0.5
PWY-3981	&beta;-alanine biosynthesis I	1	1	0.5	2.5
PWY-3941	&beta;-alanine biosynthesis II	15.8333333333333	11.3333333333333	7.66666666666667	22
PWY-6012	acyl carrier protein metabolism	4.5	5.5	5.5	12
HOMOSERSYN-PWY	L-homoserine biosynthesis	93.6666666666667	103.666666666667	69.3333333333333	150.666666666667
NONMEVIPP-PWY	methylerythritol phosphate pathway I	75.2777777777778	69.3333333333333	56.8888888888889	91.6666666666667
OXIDATIVEPENT-PWY	pentose phosphate pathway (oxidative branch) I	37.3333333333333	31.3333333333333	20.6666666666667	11.6666666666667
PANTO-PWY	phosphopantothenate biosynthesis I	45.75	47.5	32.5	68.25
PWY-7187	pyrimidine deoxyribonucleotides <i>de novo</i> biosynthesis II	20.8	22.8	14	29.7
PWY-3781	aerobic respiration I (cytochrome c)	204.25	171.5	177.5	305.5
PWY-6607	guanosine nucleotides degradation I	24.5	27	23.5	55.25
PWY-321	cutin biosynthesis	3.625	3.5625	3.625	8.6875
PWY-7346	UDP-&alpha;-D-glucuronate biosynthesis (from UDP-glucose)	93	114	105	170
PWY-922	mevalonate pathway I	8.71428571428571	9.14285714285714	11.8571428571429	34
ASPARTATESYN-PWY	L-aspartate biosynthesis	118	130	131	215
PWY66-21	ethanol degradation II	193	195.333333333333	144.666666666667	339
PWY-6890	4-amino-2-methyl-5-diphosphomethylpyrimidine biosynthesis	43.5	50.5	24.5	63.5
PWY0-1182	trehalose degradation II (trehalase)	2.33333333333333	0.666666666666667	1	2.33333333333333
PWY-3261	UDP-&beta;-L-rhamnose biosynthesis	0.333333333333333	0.666666666666667	1	1
KDOSYN-PWY	Kdo transfer to lipid IV<sub>A</sub> I	2.5	0.5	2.5	5
PWY-7197	pyrimidine deoxyribonucleotide phosphorylation	13.1875	14.4375	7.8125	17
PWY-1081	homogalacturonan degradation	0	0	0	0
PWY-1042	glycolysis IV (plant cytosol)	95	104.5	74.3	127.7
PYRIDNUCSYN-PWY	NAD biosynthesis I (from aspartate)	46.5	51.1666666666667	39.5	73.8333333333333
PWY-1186	L-homomethionine biosynthesis	0	0.25	0.25	0.5
ASPARAGINE-BIOSYNTHESIS	L-asparagine biosynthesis I	30	24	25	52
PWY-5129	sphingolipid biosynthesis (plants)	0.153846153846154	0.384615384615385	0.461538461538462	0.230769230769231
GLYOXDEG-PWY	glycolate and glyoxylate degradation II	75	59	62.5	115
GLUTATHIONESYN-PWY	glutathione biosynthesis	65	57.5	31	63.5
PWY-5805	nonaprenyl diphosphate biosynthesis I	15	19	15	30
GLUGLNSYN-PWY	L-glutamate biosynthesis IV	138	121	145	401
PWY-7343	UDP-&alpha;-D-glucose biosynthesis I	24.3333333333333	30	18.3333333333333	27.6666666666667
PWY-5027	phylloquinol biosynthesis	0	3	1.33333333333333	0
PWY-6502	oxidized GTP and dGTP detoxification	0.5	0	0	0.5
PWY-5188	tetrapyrrole biosynthesis I (from glutamate)	83.1666666666667	78.6666666666667	68.6666666666667	174.833333333333
PWY-5667	CDP-diacylglycerol biosynthesis I	15.25	15.5	10.5	29
ARGDEG-V-PWY	L-arginine degradation X (arginine monooxygenase pathway)	2.66666666666667	2	3	16.3333333333333
MALATE-ASPARTATE-SHUTTLE-PWY	L-aspartate degradation II	96.5	107	108.5	241
FASYN-ELONG-PWY	fatty acid elongation -- saturated	22.96875	20.9375	17.21875	30.671875
PWY0-662	PRPP biosynthesis I	138	138	113	219
PWY-43	putrescine biosynthesis II	28.3333333333333	47.3333333333333	20.6666666666667	18
CYSTSYN-PWY	L-cysteine biosynthesis I	94	87.5	58	90.5
PWY-3221	dTDP-L-rhamnose biosynthesis II	57.5	57	48	135
PWY-4341	L-glutamate biosynthesis V	267	300	188	232
PWY-6787	flavonoid biosynthesis (in equisetum)	0	0.125	0	0.125
PWY-6922	L-<i>N<sup>&delta;</sup></i>-acetylornithine biosynthesis	52.5	34.3333333333333	33.1666666666667	48.6666666666667
PWY-5469	sesamin biosynthesis	0	0	0.142857142857143	0.285714285714286
PWY-6520	nonaprenyl diphosphate biosynthesis II	38	29	23	6
PWY-3821	D-galactose detoxification	14.5	12.75	7.75	24.25
PWY-7193	pyrimidine ribonucleosides salvage I	1.33333333333333	2.66666666666667	3.33333333333333	13.3333333333333
PWY-5807	heptaprenyl diphosphate biosynthesis	2	5	2	3
PWY-181	photorespiration	30.25	26.875	26.125	51.25
PWY4FS-12	VTC2 cycle	18	21	23	15
TYRFUMCAT-PWY	L-tyrosine degradation I	5.66666666666667	3.5	6.16666666666667	9
PWY-5669	phosphatidylethanolamine biosynthesis I	27.5	23.5	18	46
PWY-6902	chitin degradation II (Vibrio)	2.625	2.25	1.625	7.625
PWY-6932	selenate reduction	14	10.25	7.75	60
CYANCAT-PWY	cyanate degradation	2.5	2	2	1.5
PWY-7238	sucrose biosynthesis II	28.8	34.7	22.5	22
PWY-381	nitrate reduction II (assimilatory)	78	82.6666666666667	77	173.333333333333
PWY-6124	inosine-5'-phosphate biosynthesis II	56.8	48.4	41.6	91.6
HOMOSER-THRESYN-PWY	L-threonine biosynthesis	83	66.5	59	144
ETHYL-PWY	ethylene biosynthesis I (plants)	65.3333333333333	56.3333333333333	53.3333333333333	116.333333333333
PWY-6799	fatty acid biosynthesis (plant mitochondria)	28.3333333333333	25.3333333333333	25	61.1666666666667
PWY4FS-3	phosphatidylcholine biosynthesis III	0	0	0	0.8
GLYCLEAV-PWY	glycine cleavage	238.333333333333	249	195	276.333333333333
PWY-5068	chlorophyll cycle	3.375	6.25	2.75	0.25
RIBOSYN2-PWY	flavin biosynthesis I (bacteria and plants)	27.4444444444444	22.8888888888889	21.7777777777778	38.5555555555556
PWY-7226	guanosine deoxyribonucleotides <i>de novo</i> biosynthesis I	289	289	254.5	366.5
PWY-6444	benzoate biosynthesis II (CoA-independent, non-&beta;-oxidative)	0	0.666666666666667	0.333333333333333	0
PWY-7183	pyrimidine nucleobases salvage I	36	31	19	63
CITRULLINE-DEG-PWY	L-citrulline degradation	33.5	41	35.5	95.5
PWY-6035	2,3-<i>cis</i>-flavanols biosynthesis	0	0	0.111111111111111	0
PWY-6019	pseudouridine degradation	4.5	2.5	3.5	22.5
ALACAT2-PWY	L-alanine degradation II (to D-lactate)	14.6666666666667	14.6666666666667	14.6666666666667	47.6666666666667
GLNSYN-PWY	L-glutamine biosynthesis I	222	235	215	519
PWY-622	starch biosynthesis	44.25	49.125	28.5625	22.4375
PWY-3841	folate transformations II	57	55.4444444444444	45.6666666666667	103.444444444444
PWY-6163	chorismate biosynthesis from 3-dehydroquinate	66.6666666666667	70.5	49.5	105.5
PWY-6473	4-aminobutanoate degradation IV	26	19	19.5	55
PWY-6475	<i>trans</i>-lycopene biosynthesis II (plants)	36	41.5	23	1.5
PWY-5269	cardiolipin biosynthesis II	7.66666666666667	7.33333333333333	6.33333333333333	11.3333333333333
PWY-5704	urea degradation II	135	121	58	122
PWY0-1507	biotin biosynthesis from 8-amino-7-oxononanoate I	37.3333333333333	36	26.6666666666667	44.3333333333333
PWY-7224	purine deoxyribonucleosides salvage	1.79166666666667	2.5	1.45833333333333	3.625
PWY-2781	<i>cis</i>-zeatin biosynthesis	74	75	63	96
PWY-6707	gallate biosynthesis	43	59	46	58
PWY-6837	fatty acid beta-oxidation V (unsaturated, odd number, di-isomerase-dependent)	6.4	4.4	1.8	12.4
PWY-782	glycolipid desaturation	0.261904761904762	0.380952380952381	0.226190476190476	0.023809523809524
PWY-6164	3-dehydroquinate biosynthesis I	132	112.5	93.5	176
PWY0-1544	proline to cytochrome <i>bo</i> oxidase electron transfer	1.5	1.5	1.5	5.5
PWY0-1578	hydrogen to trimethylamine N-oxide electron transfer	2.5	2	1	2
TREDEGLOW-PWY	trehalose degradation I (low osmolarity)	1.66666666666667	1	1	2
PWY-6617	adenosine nucleotides degradation III	2	2	1	0
PWY-5436	L-threonine degradation IV	12.3333333333333	10.6666666666667	9.66666666666667	59.6666666666667
PWY0-1221	putrescine degradation II	1.75	0.25	0.75	5.75
PWY0-1567	NADH to cytochrome <i>bo</i> oxidase electron transfer II	2	1	1	4.5
PUTDEG-PWY	putrescine degradation I	0	1	1	1
PWY0-1584	nitrate reduction X (dissimilatory, periplasmic)	5.5	4.5	1	3
2PHENDEG-PWY	phenylethylamine degradation I	3	2	1	10
PWY0-1477	ethanolamine utilization	0	0	0	0
PWY-5852	demethylmenaquinol-8 biosynthesis I	1	0	1	7
SALVPURINE2-PWY	xanthine and xanthosine salvage	17	15.5	5.5	36.5
PWY0-1329	succinate to cytochrome <i>bo</i> oxidase electron transfer	107.5	82	107	197.5
PWY0-1321	nitrate reduction III (dissimilatory)	0	0.5	0	3.5
THRDLCTCAT-PWY	L-threonine degradation III (to methylglyoxal)	7.5	7.5	5	22
PWY0-43	conversion of succinate to propanoate	20	20	25.3333333333333	111.666666666667
PWY-6611	adenine and adenosine salvage V	12.6666666666667	10.6666666666667	5	30.6666666666667
PWY-5155	&beta;-alanine biosynthesis III	2	3	5	5
SERDEG-PWY	L-serine degradation	2	3	8	12
PWY0-1353	succinate to cytochrome <i>bd</i> oxidase electron transfer	107	82	106	193
PWY0-1348	NADH to dimethyl sulfoxide electron transfer	0	0	0	1.5
PWY-6609	adenine and adenosine salvage III	6	5.625	6.875	22.25
PWY-6282	palmitoleate biosynthesis I (from (5Z)-dodec-5-enoate)	14.7727272727273	13.5	10.8181818181818	18.1363636363636
HEMESYN2-PWY	heme <i>b</i> biosynthesis II (anaerobic)	68	57.75	37	41
PWY0-1565	D-lactate to cytochrome <i>bo</i> oxidase electron transfer	1.5	1	1	4.5
PWY0-1356	formate to dimethyl sulfoxide electron transfer	0	0.5	0	5
PWY-5437	L-threonine degradation I	0	0	0.25	0.5
PWY-7545	pyruvate to cytochrome <i>bd</i> oxidase electron transfer	1	1	0	1
PWY0-1577	hydrogen to dimethyl sulfoxide electron transfer	0.5	0	0	1.5
PWY0-1301	melibiose degradation	8	9	12	9
PWY0-1335	NADH to cytochrome <i>bo</i> oxidase electron transfer I	88.5	73.5	83.5	150.5
PWY0-1582	glycerol-3-phosphate to fumarate electron transfer	8.5	5	3	41
THREONINE-DEG2-PWY	L-threonine degradation II	14.5	15.5	15.5	48.5
LYXMET-PWY	L-lyxose degradation	0.25	0	0.75	0
GLUAMCAT-PWY	<i>N</i>-acetylglucosamine degradation I	1	1.5	2.5	5
PWY0-1300	2-<I>O</I>-&alpha;-mannosyl-D-glycerate degradation	0.5	0	2	1.5
GALACTITOLCAT-PWY	galactitol degradation	0	0	0	1.5
PWY-7180	2'-deoxy-&alpha;-D-ribose 1-phosphate degradation	7	5.66666666666667	10.3333333333333	25.6666666666667
PWY-7335	UDP-<i>N</i>-acetyl-&alpha;-D-mannosaminouronate biosynthesis	10	13	8	22.5
PWY0-1309	chitobiose degradation	0.5	0	0	0
RIBOKIN-PWY	ribose degradation	3.5	2.5	3.5	10.5
ALKANEMONOX-PWY	two-component alkanesulfonate monooxygenase	0.5	0.5	0	0
PWY-5964	guanylyl molybdenum cofactor biosynthesis	2	2	4	13
FUCCAT-PWY	fucose degradation	2	2.25	1.75	1.75
PWY0-1275	lipoate biosynthesis and incorporation II	74.5	91.5	63.5	89
GLYCOGENSYNTH-PWY	glycogen biosynthesis I (from ADP-D-Glucose)	73.5	85.75	42.5	29.75
CARNMET-PWY	L-carnitine degradation I	1.25	1.5	0.5	6.25
PWY-6123	inosine-5'-phosphate biosynthesis I	57.3333333333333	52.3333333333333	43.8333333333333	90
PWY-6703	preQ<sub>0</sub> biosynthesis	31.25	30.75	27.25	49.25
PWY-7181	pyrimidine deoxyribonucleosides degradation	4	3.6	5.8	15.6
ARABCAT-PWY	L-arabinose degradation I	2	0.666666666666667	1.66666666666667	1.33333333333333
PWY-7195	pyrimidine ribonucleosides salvage III	0.5	3.5	2.5	12
UDPNAGSYN-PWY	UDP-<i>N</i>-acetyl-D-glucosamine biosynthesis I	90.8	92.2	60.8	100.4
PPGPPMET-PWY	ppGpp biosynthesis	22.6666666666667	27.1666666666667	19.8333333333333	38.5833333333333
PWY0-1586	peptidoglycan maturation (<i>meso</i>-diaminopimelate containing)	16.25	12.125	11.375	15.375
MANNIDEG-PWY	mannitol degradation I	1	0	1	0
FERMENTATION-PWY	mixed acid fermentation	63.9285714285714	64.9285714285714	51.0714285714286	109
PWY0-1433	tetrahydromonapterin biosynthesis	21.3333333333333	18.3333333333333	18.6666666666667	40
PWY-7805	aminomethylphosphonate degradation	37.625	32.375	36.875	81.5
PWY-5837	1,4-dihydroxy-2-naphthoate biosynthesis	9.14285714285714	11.2857142857143	7.42857142857143	11.2857142857143
PWY0-1324	<i>N</i>-acetylneuraminate and <i>N</i>-acetylmannosamine degradation I	0.333333333333333	0.666666666666667	0.333333333333333	1.33333333333333
PWY-6268	adenosylcobalamin salvage from cobalamin	26	32	13	26
PWY0-1312	acetate formation from acetyl-CoA I	10.5	5.5	7.5	17.5
PWY0-1305	L-glutamate degradation IX (via 4-aminobutanoate)	1	0	0	1
PWY0-301	L-ascorbate degradation I (bacterial, anaerobic)	0.25	0	0.75	0
PWY0-661	PRPP biosynthesis II	4	4	4.5	13
PWY0-1241	ADP-L-<i>glycero</i>-&beta;-D-<i>manno</i>-heptose biosynthesis	8.2	4.8	5.6	22.8
PWY-6961	L-ascorbate degradation II (bacterial, aerobic)	0.2	0	0.8	0
NADPHOS-DEPHOS-PWY	NAD phosphorylation and dephosphorylation	30.75	29.25	16.5	22.5
PWY0-1299	arginine dependent acid resistance	75	126	50	30
PWY-6620	guanine and guanosine salvage	12.6666666666667	11.3333333333333	8.66666666666667	34.3333333333333
PWY3O-4106	NAD salvage pathway IV	0	0	0	3.5
PWY-7761	NAD salvage pathway II	30.5	29.25	23.5	44.5
PWY-7315	dTDP-<i>N</i>-acetylthomosamine biosynthesis	30.25	30.25	24.5	69.75
PWY0-901	L-selenocysteine biosynthesis I (bacteria)	61.6666666666667	52.6666666666667	59.3333333333333	145.666666666667
PWY0-1295	pyrimidine ribonucleosides degradation	2.33333333333333	2.66666666666667	5.66666666666667	9.33333333333333
PWY-6892	thiazole biosynthesis I (facultative anaerobic bacteria)	87.3333333333333	85.3333333333333	67.8333333333333	131.5
TCA	TCA cycle I (prokaryotic)	134.75	122.625	120.25	250
PWY0-1303	aminopropylcadaverine biosynthesis	0	0.5	0	0.5
PWY-5965	fatty acid biosynthesis initiation III	80.4	72.2	65.4	133.8
1CMET2-PWY	<i>N</i><sup>10</sup>-formyl-tetrahydrofolate biosynthesis	55	53.125	41.25	83.5
AST-PWY	L-arginine degradation II (AST pathway)	4.2	2	0.6	2.4
PYRIDNUCSAL-PWY	NAD salvage pathway I	16.6666666666667	17.5	15.6666666666667	30.5
BETSYN-PWY	glycine betaine biosynthesis I (Gram-negative bacteria)	41.5	35	24.5	129
PWY-5966	fatty acid biosynthesis initiation II	45.2857142857143	40.7142857142857	36	69.3571428571429
DTDPRHAMSYN-PWY	dTDP-L-rhamnose biosynthesis I	35.5	31.75	29.25	77.75
PWY0-1546	muropeptide degradation	3.66666666666667	0.666666666666667	1.66666666666667	4.66666666666667
PWY0-823	L-arginine degradation III (arginine decarboxylase/agmatinase pathway)	61	78	34.5	61
PYRIDOXSYN-PWY	pyridoxal 5'-phosphate biosynthesis I	75.8333333333333	60.8333333333333	55.5	95.5
PWY-7446	sulfoquinovose degradation I	0.5	0.25	0.25	1.5
PWY-7801	N-end rule pathway I (prokaryotic)	2	1.25	1	8.5
PWY0-981	taurine degradation IV	4	5	6	21
PWY-6537	4-aminobutanoate degradation II	7	2.5	4	13
PWY-4621	arsenate detoxification II (glutaredoxin)	0.5	1	0	4.5
PWY-6608	guanosine nucleotides degradation III	19.6	22.2	14.8	52
TYRSYN	L-tyrosine biosynthesis I	5	4	4.5	8.5
PWY-5901	2,3-dihydroxybenzoate biosynthesis	0.666666666666667	0.666666666666667	1.66666666666667	2
PWY0-1315	L-lactaldehyde degradation (anaerobic)	1	4	0	5
ALANINE-VALINESYN-PWY	L-alanine biosynthesis I	56.3333333333333	45.6666666666667	35.6666666666667	89.3333333333333
PWY0-1317	L-lactaldehyde degradation (aerobic)	2	0	0	4
ENTNER-DOUDOROFF-PWY	Entner-Doudoroff pathway I	6	4.66666666666667	1.33333333333333	1.33333333333333
PWY-7222	guanosine deoxyribonucleotides <i>de novo</i> biosynthesis II	77.375	79.125	67.75	102.375
IDNCAT-PWY	L-idonate degradation	0.333333333333333	0.333333333333333	0.333333333333333	1
ALADEG-PWY	L-alanine degradation I	36	25	13.5	22
COBALSYN-PWY	adenosylcobalamin salvage from cobinamide I	10.3333333333333	9	4.16666666666667	11.8333333333333
GALACTCAT-PWY	D-galactonate degradation	1.33333333333333	1	1	3.5
PWY0-862	(5Z)-dodec-5-enoate biosynthesis I	55	49.8888888888889	43.1111111111111	85.1111111111111
PWY-7242	D-fructuronate degradation	3.16666666666667	1.66666666666667	1.83333333333333	3.66666666666667
PWY0-1533	methylphosphonate degradation I	0.25	0	0	1.5
PWY0-1261	anhydromuropeptides recycling	24.1	20.3	17.6	28.5
PWY-7247	&beta;-D-glucuronide and D-glucuronate degradation	5.5	1.5	1.5	2
GLYCOLATEMET-PWY	glycolate and glyoxylate degradation I	0	0	0.75	0.75
PWY-6519	8-amino-7-oxononanoate biosynthesis I	13.4230769230769	12.1153846153846	10.6153846153846	20.5
DAPLYSINESYN-PWY	L-lysine biosynthesis I	76.3333333333333	78.5555555555556	52.2222222222222	99.1111111111111
TRYPDEG-PWY	L-tryptophan degradation II (via pyruvate)	2	3	8	12
BGALACT-PWY	lactose degradation III	10.5	12.5	6.5	25.5
GLYCOCAT-PWY	glycogen degradation I	13.5185185185185	17.3333333333333	10.962962962963	9.74074074074074
RHAMCAT-PWY	L-rhamnose degradation I	0.25	0.25	0.75	2
GLUTSYN-PWY	L-glutamate biosynthesis I	276	254	181	356
PWY-6153	autoinducer AI-2 biosynthesis I	0.666666666666667	0.333333333333333	0.333333333333333	0.333333333333333
HCAMHPDEG-PWY	3-phenylpropanoate and 3-(3-hydroxyphenyl)propanoate degradation to 2-oxopent-4-enoate	0.6	0.8	0.2	3.6
PWY-5785	di-<i>trans</i>,poly-<i>cis</i>-undecaprenyl phosphate biosynthesis	36	50	37.5	61.5
PWY-6690	cinnamate and 3-hydroxycinnamate degradation to 2-oxopent-4-enoate	0.6	0.8	0.2	3.6
PWY-6700	queuosine biosynthesis	74.5	72	60.75	101.75
PWY0-1587	N<sup>6</sup>-L-threonylcarbamoyladenosine<sup>37</sup>-modified tRNA biosynthesis	93	75	59.5	120
PWY0-1479	tRNA processing	9.55	7.4	5.45	12.6
PWY-7220	adenosine deoxyribonucleotides <i>de novo</i> biosynthesis II	77.375	79.125	67.75	102.375
GLUCARDEG-PWY	<i>D</i>-glucarate degradation I	2	2	1.75	7.25
GALACTUROCAT-PWY	D-galacturonate degradation I	3.14285714285714	0.857142857142857	1.14285714285714	1.71428571428571
GLUCONSUPER-PWY	D-gluconate degradation	0	0	1	1
GALACTARDEG-PWY	D-galactarate degradation I	2.25	3.5	2.75	9.25
PWY-5162	2-oxopentenoate degradation	2.33333333333333	3.66666666666667	0	2.33333333333333
PWY-6387	UDP-<i>N</i>-acetylmuramoyl-pentapeptide biosynthesis I (<i>meso</i>-diaminopimelate containing)	93.875	95	64.625	99.25
FAO-PWY	fatty acid &beta;-oxidation I	29.8571428571429	25.2857142857143	28.4285714285714	73.7142857142857
PWY0-1347	NADH to trimethylamine <i>N</i>-oxide electron transfer	2	2	1	2
GLUTDEG-PWY	L-glutamate degradation II	59	65	66	114.5
PWY0-1355	formate to trimethylamine <i>N</i>-oxide electron transfer	2	2.5	1	5.5
GLYCEROLMETAB-PWY	glycerol degradation V	11	4.5	7.5	18.5
PWY0-1545	cardiolipin biosynthesis III	11.5	11	9.5	17
ACETOACETATE-DEG-PWY	acetoacetate degradation (to acetyl CoA)	23	26.5	33.5	87
PWY-5668	cardiolipin biosynthesis I	7.66666666666667	7.33333333333333	6.33333333333333	11.3333333333333
PWY0-1337	oleate &beta;-oxidation	7.66666666666667	7.66666666666667	8.66666666666667	29.3333333333333
PWY0-1576	hydrogen to fumarate electron transfer	3.5	0.5	2	38
PWY-6894	thiamine diphosphate biosynthesis I (E. coli)	37.5	39.5	22	40
PWY0-1581	nitrate reduction IX (dissimilatory)	5.5	4.5	1	3
PWY0-1280	ethylene glycol degradation	0.5	2	0	2.5
HOMOSER-METSYN-PWY	L-methionine biosynthesis I	59.75	59.75	40.25	90
PWY0-1561	glycerol-3-phosphate to cytochrome <i>bo</i> oxidase electron transfer	7	5.5	2	7.5
PWY0-1585	formate to nitrite electron transfer	0	0.5	0	3.5
PWY0-1568	NADH to cytochrome <i>bd</i> oxidase electron transfer II	1.5	1	0	0
PWY0-1569	autoinducer AI-2 degradation	0.333333333333333	0	0.333333333333333	13.3333333333333
PWY0-1336	NADH to fumarate electron transfer	3	0.5	2	38
PWY0-1296	purine ribonucleosides degradation	2.57142857142857	2.60714285714286	2.46428571428571	9.21428571428572
MENAQUINONESYN-PWY	menaquinol-8 biosynthesis	6	5	3	13
PWY-7544	pyruvate to cytochrome <i>bo</i> oxidase electron transfer	1.5	1	1	5.5
PWY0-1466	trehalose degradation VI (periplasmic)	4	2	2	6.5
PWY-7179	purine deoxyribonucleosides degradation I	3.16666666666667	3.16666666666667	2.25	11.0833333333333
PROPIONMET-PWY	propanoyl CoA degradation I	48	47	49	215
PHESYN	L-phenylalanine biosynthesis I	5.66666666666667	4.33333333333333	6.33333333333333	10.6666666666667
PWY0-1334	NADH to cytochrome <i>bd</i> oxidase electron transfer I	88	73.5	82.5	146
PWY0-1573	nitrate reduction VIIIb (dissimilatory)	0.5	0	0	0
SALVADEHYPOX-PWY	adenosine nucleotides degradation II	16.6	19.3	11.7	38.7
PWY-6708	ubiquinol-8 biosynthesis (prokaryotic)	8.75	6.875	6.875	13.5
PWY0-1471	uracil degradation III	0.5	2.5	1	2.5
PWY0-42	2-methylcitrate cycle I	32.4	24.8	26	44.4
PWY0-1338	polymyxin resistance	3.16666666666667	3.66666666666667	2.16666666666667	4.33333333333333
PWY0-321	phenylacetate degradation I (aerobic)	11.1111111111111	7.77777777777778	10.7777777777778	32.7777777777778
PWY-5651	L-tryptophan degradation to 2-amino-3-carboxymuconate semialdehyde	3.5	3.5	4.83333333333333	26.3333333333333
PWY-6307	L-tryptophan degradation X (mammalian, via tryptamine)	43.75	42.25	28.75	82
PWY-0	putrescine degradation III	43.5	42.25	27.75	79.5
PWY-5067	glycogen biosynthesis II (from UDP-D-Glucose)	27.5	29.5	15.25	8.75
PWY-7601	arachidonate biosynthesis IV (8-detaturase, lower eukaryotes)	0.142857142857143	0.142857142857143	0.142857142857143	0.142857142857143
PWY-5941	glycogen degradation II	22.75	29.5	17.1666666666667	12.9166666666667
PWY-6100	L-carnitine biosynthesis	7.33333333333333	3	4	16.3333333333333
PWY66-380	estradiol biosynthesis I (via estrone)	1	0	0	0
PWY66-378	androgen biosynthesis	0	0	0.166666666666667	0
PWY66-375	leukotriene biosynthesis	2.5	0.75	0.75	4.25
PWY66-301	catecholamine biosynthesis	0.25	0	0.25	0.5
PWY-5270	morphine biosynthesis	0	0	0	0.35
PWY-7299	progesterone biosynthesis	0	0	0.5	0
PWY-6030	serotonin and melatonin biosynthesis	0.25	0	0.5	1
PWY-7179-1	purine deoxyribonucleosides degradation II	6	5.83333333333334	3.5	18.6666666666667
PWY-5695	inosine 5'-phosphate degradation	59	58.25	40	141.75
PWY-5663	tetrahydrobiopterin biosynthesis I	24.3333333333333	25	20	41
PWY-5189	tetrapyrrole biosynthesis II (from glycine)	53	48.75	39	79.5
PWY-6261	thyroid hormone metabolism II (via conjugation and/or degradation)	0	0	0.011363636363636	0
P121-PWY	adenine and adenosine salvage I	39	38.5	23.5	84.5
PWY-6138	CMP-<i>N</i>-acetylneuraminate biosynthesis I (eukaryotes)	1	1.4	1.6	7.2
PWY-5754	4-hydroxybenzoate biosynthesis I (eukaryotes)	3.8	2.6	4.2	8.6
PWY-5972	stearate biosynthesis I (animals and fungi)	9.83333333333333	10	10.8333333333333	24.5
HOMOCYSDEGR-PWY	L-cysteine biosynthesis III (from L-homocysteine)	6.5	7	10.5	18.5
PWY66-398	TCA cycle III (animals)	101.454545454545	88.5454545454546	91.9090909090909	194.272727272727
PWY3DJ-12	ceramide <i>de novo</i> biosynthesis	0.666666666666667	1.33333333333333	2	0.666666666666667
PWY-7437	protein <i>O</i>-[<i>N</i>-acetyl]-glucosylation	1.5	1.5	7	9
PWY-7511	protein ubiquitylation	0.428571428571429	0.285714285714286	0.428571428571429	0.285714285714286
PWY-5872	ubiquinol-10 biosynthesis (eukaryotic)	7.33333333333333	5.33333333333333	3.88888888888889	7.55555555555556
PWY-7606	docosahexaenoate biosynthesis III (6-desaturase, mammals)	7.5	6.78571428571429	6.71428571428571	17.7142857142857
PWY-7177	UTP and CTP dephosphorylation II	73.3333333333333	75	65.8333333333333	133
PWY6666-2	dopamine degradation	34.4	33.9	22.2	63.2
PWY66-428	L-threonine degradation V	114	96	70	98
PWY-6181	histamine degradation	58	57	37.3333333333333	107
PWY66-389	phytol degradation	61.5	60.75	46.25	135.5
PWY66-422	D-galactose degradation V (Leloir pathway)	24.4	26.6	16	32.2
PWY66-221	nicotine degradation V	0	0	0.05	0
PWY66-201	nicotine degradation IV	2.2	2.3	1.6	3.5
PWY66-161	ethanol degradation III	187.666666666667	189.666666666667	139.333333333333	311
PWY66-162	ethanol degradation IV	255.666666666667	233.333333333333	187.333333333333	382
PWY-5030	L-histidine degradation III	10.1666666666667	10.1666666666667	13.8333333333333	42.3333333333333
PWY-6398	melatonin degradation I	0	0	0.2	0
PWY-7286	7-(3-amino-3-carboxypropyl)-wyosine biosynthesis	26.5	23.75	23	44.25
PWY-2201	folate transformations I	48.0909090909091	45.4545454545455	37.5454545454545	83.5454545454546
PWY3DJ-11281	sphingomyelin metabolism	0	0	0	0.333333333333333
PWY-6129	dolichol and dolichyl phosphate biosynthesis	0.75	0.75	0.5	0
PWY-7210	pyrimidine deoxyribonucleotides biosynthesis from CTP	64.25	64.15	54.05	79.3
PWY-6061	bile acid biosynthesis, neutral pathway	0.238095238095238	0.285714285714286	0.30952380952381	1.23809523809524
ADENOSYLHOMOCYSCAT-PWY	L-methionine salvage from L-homocysteine	63.6666666666667	62.6666666666667	43.6666666666667	99.6666666666667
ASPARAGINE-DEG1-PWY-1	L-asparagine degradation III (mammalian)	34	40	37.5	68.25
MGLDLCTANA-PWY	methylglyoxal degradation VI	14.3333333333333	13.6666666666667	19	20
CHOLINE-BETAINE-ANA-PWY	choline degradation I	41.5	35	24.5	129
PWY-6482	diphthamide biosynthesis (archaea)	0	0	2	1.33333333333333
PWY-6173	histamine biosynthesis	0	0	1	3
PWY-6158	creatine-phosphate biosynthesis	0	0	1	0
GLYCGREAT-PWY	creatine biosynthesis	7.5	7.5	8.5	7.5
PWY66-367	ketogenesis	12.8	13.4	16.6	44.8
PWY-5329	L-cysteine degradation III	3.5	2.5	1	3.5
PWY66-368	ketolysis	23	24	27.3333333333333	74.6666666666667
PWY-5652	2-amino-3-carboxymuconate semialdehyde degradation to glutaryl-CoA	3.5	2	2.75	15.5
PWY-5177	glutaryl-CoA degradation	25	22	30.25	88.75
PWY-5996	oleate biosynthesis II (animals and fungi)	0	0	1	2
PWY-5994	palmitate biosynthesis I (animals and fungi)	0.316626409017713	0.296698872785829	0.268719806763285	0.486513687600644
BETA-ALA-DEGRADATION-I-PWY	&beta;-alanine degradation I	2	0.5	2	2.5
PWY-6334	L-dopa degradation	0	1	0	0
PWY-6861	the visual cycle I (vertebrates)	1.5	2.25	1.75	7.5
PWY-6872	retinoate biosynthesis I	5	1	1.5	9
PWY-6857	retinol biosynthesis	1	0.6	0.8	3.4
PWY6666-1	anandamide degradation	1	0	5	6
PWY3DJ-11470	sphingosine and sphingosine-1-phosphate metabolism	0	0	0	0.25
PWY-6368	3-phosphoinositide degradation	0	0	0	0
PWY-6012-1	acyl carrier protein activation	9	11	11	24
PWY-5331	taurine biosynthesis I	0.25	0.25	0.25	0.625
PWY-6133	(S)-reticuline biosynthesis II	0	2.5	2	20
PWY-3661-1	glycine betaine degradation II (mammalian)	50.75	45.5	40.75	70
PWY-6281	L-selenocysteine biosynthesis II (archaea and eukaryotes)	44	35.75	39.75	89
PWY-6000	&gamma;-linolenate biosynthesis II (animals)	29	28.5	29	69.5
PHENYLALANINE-DEG1-PWY	L-phenylalanine degradation I (aerobic)	7	10.6666666666667	6.33333333333333	11
PWY66-366	flavin biosynthesis IV (mammalian)	3.5	1	2.5	10
PWY-6117	spermine and spermidine degradation I	0.142857142857143	0	0	0.285714285714286
PWY66-373	sucrose degradation V (sucrose &alpha;-glucosidase)	48.8333333333333	47.5	33.1666666666667	52.5
PWY-7049	icosapentaenoate biosynthesis II (6-desaturase, mammals)	8.28571428571429	8.14285714285714	8.28571428571429	19.8571428571429
HYDROXYPRODEG-PWY	<i>trans</i>-4-hydroxy-L-proline degradation I	0	0	0	0.25
PWY-5514	UDP-<i>N</i>-acetyl-D-galactosamine biosynthesis II	12.375	11.25	10.125	12.125
PWY-5512	UDP-<i>N</i>-acetyl-D-galactosamine biosynthesis I	3	3	6	8
PWY-5653	NAD biosynthesis from 2-amino-3-carboxymuconate semialdehyde	37	45.3333333333333	35.3333333333333	69.6666666666667
NAD-BIOSYNTHESIS-III	NAD biosynthesis III	2	0	0.5	3.5
PWY-4202	arsenate detoxification I (glutaredoxin)	6.6	6.2	1.8	15.8
NADPHOS-DEPHOS-PWY-1	NAD phosphorylation and transhydrogenation	57	55	32.5	39.5
PWY-7112	4-hydroxy-2-nonenal detoxification	10	7.75	5	13
PWY-6342	noradrenaline and adrenaline degradation	7.23076923076923	7.17307692307692	4.88461538461539	15.3846153846154
PWY-4061	glutathione-mediated detoxification I	8.2	6.2	4	10.4
PWY-6313	serotonin degradation	31.3333333333333	31	21.3333333333333	66.6666666666667
PWY66-388	fatty acid &alpha;-oxidation III	32.8571428571429	32.2857142857143	24.1428571428571	65
PWY66-391	fatty acid &beta;-oxidation VI (peroxisome)	30	26.1428571428571	29.7142857142857	75.2857142857143
PWY66-387	fatty acid &alpha;-oxidation II	33.5	32.9166666666667	23.3333333333333	64.25
PWY-5874	heme degradation I	7.5	14	17.5	0.5
PWY-5525	D-glucuronate degradation I	0	0	0	0.5
LACTOSECAT-PWY	lactose and galactose degradation I	0.5	0.5	0	3
PWY-5951	(<i>R,R</i>)-butanediol biosynthesis	0	0	1	1
PWY-5939	pyruvate fermentation to (<i>R</i>)-acetoin II	130	129	104	243.5
LARABITOLUTIL-PWY	xylitol degradation	5.5	3	3.5	7
PWY-5938	pyruvate fermentation to (<i>R</i>)-acetoin I	130	129	104	243.5
DARABITOLUTIL-PWY	D-arabitol degradation	5	3	3.5	6.5
PWY-5151	L-tyrosine degradation II	5.66666666666667	3	5.66666666666667	8.33333333333333
TRPCAT-PWY	L-tryptophan degradation I (via anthranilate)	4.25	3.75	4.75	28.75
SUCUTIL-PWY	sucrose degradation I (sucrose phosphotransferase)	2.66666666666667	2.33333333333333	2.66666666666667	7.66666666666667
SPHINGOLIPID-SYN-PWY	sphingolipid biosynthesis (yeast)	0.25	0.5	0.625	0.25
PWY-7430	indole degradation to anthranil and anthranilate	0	0	0	0.25
PWY-7480	2,3-dihydroxybenzoate degradation	0.8	0.4	0.8	3.6
PWY-7698	2,5-xylenol and 3,5-xylenol degradation	0.115384615384615	0.038461538461539	0.115384615384615	0.576923076923077
PWY-7747	diphenyl ethers degradation	0.666666666666667	0.333333333333333	1	1
PWY-7795	terephthalate degradation	0	0.5	0	1
PWY5F9-12	biphenyl degradation	0.5	0.25	0.75	0.75
PWY-7044	5-nitroanthranilate degradation	0.25	0.5	0.5	4
PWY-7391	isoprene biosynthesis II (engineered)	7.625	8	10.375	29.75
PWY-6807	xyloglucan degradation II (exoglucanase)	1.16666666666667	1.38888888888889	0.888888888888889	2.83333333333333
PWY-7524	mevalonate pathway III (archaea)	8.71428571428571	8.85714285714286	11.7142857142857	33.5714285714286
PWY-6174	mevalonate pathway II (archaea)	8.71428571428571	9.14285714285714	11.8571428571429	34.1428571428571
PWY-5648	2-nitrobenzoate degradation II	1	0	0	1
PWY-5197	lactate biosynthesis (archaea)	1.75	1.75	1.5	1.5
PWY-6107	chlorosalicylate degradation	0.6	0.9	0.4	2.1
PWY-6178	2,4,6-trichlorophenol degradation	0.3	0.4	0.2	1
PWY-6197	chlorinated phenols degradation	0	0.0625	0	0.0625
PWY-6200	2,4,5-trichlorophenoxyacetate degradation	0.375	0.5	0.25	1.5
PWY-5741	ethylmalonyl-CoA pathway	9.18181818181818	9.95454545454546	10.3181818181818	31.5909090909091
PWY-6728	methylaspartate cycle	84.6875	74.875	77.375	189.6875
PWY-7771	butachlor degradation	2.25	0.75	1.5	7
PWY-6859	<i>all-trans</i>-farnesol biosynthesis	14.25	12.25	11.5	18.5
PWY-6871	3-methylbutanol biosynthesis (engineered)	85	75.6666666666667	59	131.333333333333
PWY-6873	long chain fatty acid ester synthesis (engineered)	14.5	14.25	14.5	34.75
PWY-6215	4-chlorobenzoate degradation	0.75	0.25	0.5	1.5
PWY-6876	isopropanol biosynthesis (engineered)	9.4	11	14.4	39.8
PWY-6217	3,4-dichlorobenzoate degradation	3	0	1	2.5
PWY-6221	2-chlorobenzoate degradation	0	1	0	1
PWY-6992	1,5-anhydrofructose degradation	16.8	15.4	13.4	14
PWY-6216	3-chlorobenzoate degradation II (via protocatechuate)	2	0	0.666666666666667	1.66666666666667
PWY-7007	methyl ketone biosynthesis (engineered)	21.6666666666667	17	21.3333333333333	60.3333333333333
PWY-7102	bisabolene biosynthesis (engineered)	9.5	8.16666666666667	7.66666666666667	12.3333333333333
PWY-6228	3-chlorobenzoate degradation III (via gentisate)	2	0	1	2
PWY-7118	chitin degradation to ethanol	88.4285714285714	84.1428571428571	72	154.285714285714
PWY-7126	ethylene biosynthesis IV (engineered)	8.33333333333333	7	10.3333333333333	39.3333333333333
PWY-7178	ethylene glycol biosynthesis (engineered)	1.66666666666667	1.33333333333333	3.33333333333333	11.6666666666667
RUMP-PWY	formaldehyde oxidation I	26.8333333333333	24.5	16.8333333333333	16.8333333333333
PWY-6084	3,5-dichlorocatechol degradation	0.25	0.333333333333333	0.333333333333333	1
PWY-6087	4-chlorocatechol degradation	0.75	1	0.75	2.75
PWY-6093	4,5-dichlorocatechol degradation	0.3	0.4	0.4	1.2
PWY-6094	3,4,6-trichlorocatechol degradation	0.166666666666667	0.222222222222222	0.277777777777778	0.722222222222222
PWY-6193	3-chlorocatechol degradation II (<i>ortho</i>)	0.6	0.8	0.6	2.2
PWY-6089	3-chlorocatechol degradation I (<i>ortho</i>)	0.75	1	0.75	2.75
PWY-6214	3-chlorocatechol degradation III (<i>meta</i> pathway)	0	0	0	0.5
PWY-5806	all-<i>trans</i>-decaprenyl diphosphate biosynthesis	1	3	2	4
PWY-6104	3-chlorotoluene degradation II	0	0.666666666666667	1	1.66666666666667
PWY-6383	mono-<i>trans</i>, poly-<i>cis</i> decaprenyl phosphate biosynthesis	2.4	1.6	0.8	6
PWY-4521	arsenite oxidation I (respiratory)	201	171	152.5	246.5
PWY-7279	aerobic respiration II (cytochrome c) (yeast)	161	135.25	136.25	232.5
PWY-5751	phenylethanol biosynthesis	5	5	4	23.75
PWY-6320	phaselate biosynthesis	0.25	0.25	1	4
PWY-5834	CDP-tyvelose biosynthesis	0.5	0	1.5	2.5
PWY-7294	xylose degradation IV	22.2857142857143	17.8571428571429	19	39.2857142857143
PWY-5833	CDP-4-dehydro-3,6-dideoxy-D-glucose biosynthesis	17.3333333333333	17.3333333333333	12	59.3333333333333
PWY-6760	xylose degradation III	1.6	1	3.2	12
PWY-7076	3,5-dimethoxytoluene biosynthesis	0	0.5	0	0
PWY-7303	3-dimethylallyl-4-hydroxybenzoate biosynthesis	0.75	1.5	0.25	1.5
PWY-5516	xylose degradation II	1	1	0	1
PWY-6160	3-dehydroquinate biosynthesis II (archaea)	0.5	0.25	0.75	21.5
PWY-7411	phosphatidate biosynthesis (yeast)	4	2.8	2.2	2.2
PWY-7782	plasmalogen biosynthesis	0.4375	1.125	1.1875	2
PWY-7417	phospholipid remodeling (phosphatidate, yeast)	2	6	4	2.5
PWY-7724	icosapentaenoate biosynthesis III (8-desaturase, mammals)	8.42857142857143	8.14285714285714	8.28571428571429	19.8571428571429
PWY-6958	icosapentaenoate biosynthesis I (lower eukaryotes)	0	0.125	0.125	0.125
PWY-6349	CDP-archaeol biosynthesis	0.166666666666667	0.916666666666667	1.75	20.75
PWY-7602	icosapentaenoate biosynthesis V (8-desaturase, lower eukaryotes)	0.142857142857143	0.142857142857143	0.142857142857143	0.142857142857143
PWY-6940	icosapentaenoate biosynthesis III (fungi)	9	9	4	0
PWY-5981	CDP-diacylglycerol biosynthesis III	11.75	15	10.25	27.75
P122-PWY	heterolactic fermentation	42.4210526315789	44.3157894736842	34.1578947368421	62.6842105263158
PWY-6080	4-ethylphenol degradation (anaerobic)	1.33333333333333	2	2.33333333333333	16.3333333333333
PWY-7757	bisphenol A degradation	0.5	0	0.25	0
PWY-7046	4-coumarate degradation (anaerobic)	4.66666666666667	5	6.16666666666667	25.5
PWY-7676	Kdo8N transfer to lipid IV<sub>A</sub>	2	1	1	0
PWY-7675	Kdo transfer to lipid IV<sub>A</sub> II	4.5	1.5	3.5	5
PWY-3	putrescine degradation V	0	0.5	0.5	0.5
PWY-6891	thiazole biosynthesis II (aerobic bacteria)	104.8	102.2	81.2	157.6
PWY-5048	rosmarinic acid biosynthesis I	2.125	1.125	2.125	3.125
PWY-6397	mycolyl-arabinogalactan-peptidoglycan complex biosynthesis	4.84615384615385	4.23076923076923	2.69230769230769	7.15384615384615
PWY-6896	thiamine salvage I	12	12.5	10	25
PWY-6454	vancomycin resistance I	1.33333333333333	2	3	0
PWY-6455	vancomycin resistance II	3.33333333333333	3	2.33333333333333	3.66666666666667
PWY-6899	base-degraded thiamine salvage	0	0	0	0.5
PWY-7820	teichuronic acid biosynthesis (<i>B. subtilis</i> 168)	12.875	15.5	14.625	24.125
PWY-6386	UDP-<i>N</i>-acetylmuramoyl-pentapeptide biosynthesis II (lysine-containing)	80.625	80.625	56	87
PWY-6167	flavin biosynthesis II (archaea)	16.9	13.4	12.8	28.7
PWY-6168	flavin biosynthesis III (fungi)	24.4444444444444	19.4444444444444	19.4444444444444	36.1111111111111
PWY-1741	indole-3-acetate inactivation IX	0.25	0	0.5	0
PWY-6143	CMP-pseudaminate biosynthesis	9.83333333333333	9.5	7.66666666666667	20.5
PWY-6893	thiamine diphosphate biosynthesis II (Bacillus)	37.5	39.5	22	40
N2FIX-PWY	nitrogen fixation I (ferredoxin)	1	0	1	1
PWY-7674	CMP-8-amino-3,8-dideoxy-D-<I>manno</I>-octulosonate biosynthesis	21	16.8333333333333	15.5	30.3333333333333
PWY-7719	CMP-diacetamido-8-epilegionaminic acid biosynthesis	5.42857142857143	5.71428571428571	4.71428571428571	11.8571428571429
PWY-6829	tRNA methylation (yeast)	6.875	5.8125	5.71875	9.59375
PWY-6749	CMP-legionaminate biosynthesis I	38.5	39.9	25.5	50.1
PWY-7131	CMP-legionaminate biosynthesis II	6.66666666666667	7	5.66666666666667	24.6666666666667
PWY8J2-22	kanosamine biosynthesis II	0.666666666666667	0.666666666666667	0	2
PWY-6139	CMP-<i>N</i>-acetylneuraminate biosynthesis II (bacteria)	1	1.66666666666667	1.66666666666667	4.66666666666667
PWY-6907	thiamine diphosphate biosynthesis III (Staphylococcus)	17	18	8	10
PWY-7800	Ac/N-end rule pathway	0.666666666666667	0.6875	0.520833333333333	1.02777777777778
PWY-6997	furfural degradation	3	3.66666666666667	1.33333333333333	14
PWY-6646	fluoroacetate degradation	9	3	6	28
PWY-7198	pyrimidine deoxyribonucleotides <i>de novo</i> biosynthesis IV	71.3888888888889	71.2777777777778	60.0555555555556	87.2222222222222
PWY1G-1	mycothiol-mediated detoxification	1	1	2	0
PWY-7799	Arg/N-end rule pathway (eukaryotic)	8.90909090909091	9.02272727272727	6.90909090909091	13.6818181818182
PWY-7559	glutathione degradation (DUG pathway - yeast)	4	0.5	1	2
P641-PWY	phenylmercury acetate degradation	1.5	0.5	0.5	1.5
PWY-5499	vitamin B<sub>6</sub> degradation	0.142857142857143	0	0.142857142857143	1.57142857142857
PWY-5645	4-chloronitrobenzene degradation	1.57142857142857	0.857142857142857	0.571428571428571	2.14285714285714
PWY-5890	menaquinol-10 biosynthesis	3.5	2.5	2	10
PWY-5895	menaquinol-13 biosynthesis	3.5	2.5	2	10
PWY-5844	menaquinol-9 biosynthesis	6	5	3	13
PWY-5892	menaquinol-12 biosynthesis	3.5	2.5	2	10
PWY-7398	coumarins biosynthesis (engineered)	0.125	0.375	0.5	2.58333333333333
PWY-5849	menaquinol-6 biosynthesis	6	5	3	13
PWY-5891	menaquinol-11 biosynthesis	3.5	2.5	2	10
PWY1-2	L-alanine degradation IV	80	48	48	140
PWY-5319	coumarin metabolism (to melilotic acid)	0.5	0	0	0
PWY-5839	menaquinol-7 biosynthesis	3.5	2.5	2	10
P221-PWY	octane oxidation	47.6	46.4	34.8	91
P621-PWY	nylon-6 oligomer degradation	0.285714285714286	0.142857142857143	0	0.428571428571429
PWY-5744	glyoxylate assimilation	11.0769230769231	8.92307692307693	9.38461538461538	24.0769230769231
PWY-723	alkylnitronates degradation	6.5	5.5	4	11
PWY-5103	L-isoleucine biosynthesis III	135.6	127.8	109.8	250
PWY-5101	L-isoleucine biosynthesis II	102.714285714286	95.2857142857143	85.4285714285714	192.428571428571
PWY-5108	L-isoleucine biosynthesis V	48.5	43.5	40	112
PWY-7309	acrylonitrile degradation II	2	0	1	4
PWY-7308	acrylonitrile degradation I	6	4	5	32
PWY-5104	L-isoleucine biosynthesis IV	109.166666666667	101.166666666667	87	202.5
PWY-5078	L-isoleucine degradation II	37.6666666666667	34.6666666666667	32	102.666666666667
PWY-5394	betalamic acid biosynthesis	0	0	1	1
PWY-5403	betaxanthin biosynthesis (via dopamine)	1	0	1	2
PWY-5426	betaxanthin biosynthesis	0.5	0.5	0.5	1
QUINATEDEG-PWY	quinate degradation I	15	19.6666666666667	15.3333333333333	19.3333333333333
PWY-6416	quinate degradation II	15	19.6666666666667	15.3333333333333	19.3333333333333
PWY-7380	biotin biosynthesis from 8-amino-7-oxononanoate II	28.6666666666667	27	19.3333333333333	29.6666666666667
PWY-5701	shikonin biosynthesis	2	3	0	3
PWY-6580	phosphatidylinositol biosynthesis I (bacteria)	1	5.5	4.5	28.5
PWY-7115	C4 photosynthetic carbon assimilation cycle, NAD-ME type	50	56.15	47	110.2
PWY-241	C4 photosynthetic carbon assimilation cycle, NADP-ME type	77.6	84.8	63.6	135.6
PWY-5987	sorgoleone biosynthesis	0.142857142857143	0.285714285714286	0.428571428571429	0.571428571428571
PWY490-3	nitrate reduction VI (assimilatory)	63.5	67	64	151
PWY-7117	C4 photosynthetic carbon assimilation cycle, PEPCK type	52.6	56.35	43.4	101.1
PWY-5675	nitrate reduction V (assimilatory)	60.5	64.25	60.25	150.75
ANAPHENOXI-PWY	L-phenylalanine degradation II (anaerobic)	6.33333333333333	3.33333333333333	6.33333333333333	11.3333333333333
PWY-7518	atromentin biosynthesis	8.5	4.5	8.5	12.5
PWY-6318	L-phenylalanine degradation IV (mammalian, via side chain)	16.75	17.875	18.625	33.625
PWY-5515	L-arabinose degradation II	0.333333333333333	0.333333333333333	0	0.666666666666667
PWY-7295	L-arabinose degradation IV	24	18.4285714285714	19	38.5714285714286
PWY-5517	L-arabinose degradation III	3.4	2	1.8	5.6
P184-PWY	protocatechuate degradation I (<I>meta</I>-cleavage pathway)	3.25	0.875	1.75	6.375
PWY-7214	baicalein degradation (hydrogen peroxide detoxification)	0	0	0.5	1
PWY-5290	secologanin and strictosidine biosynthesis	0.076923076923077	0	0.076923076923077	0.153846153846154
PWY-6336	protocatechuate degradation III (<I>para</I>-cleavage pathway)	1	0.5	1	4.5
PWY-5468	lupanine biosynthesis	0	0.5	0	0.5
FLUORENE-DEG-9-ONE-PWY	fluorene degradation I	0	0	0	1.5
PWY-5301	ajmaline and sarpagine biosynthesis	0	0	0.066666666666667	0
PWY-7387	hypotaurine degradation	59	57.6666666666667	38.3333333333333	112.333333333333
PROTOCATECHUATE-ORTHO-CLEAVAGE-PWY	protocatechuate degradation II (ortho-cleavage pathway)	1.25	0.25	0.5	0.75
AMMOXID-PWY	ammonia oxidation I (aerobic)	0	0	0	43.5
PWY-5877	beta-carboline biosynthesis	0.333333333333333	0	0.333333333333333	0.666666666666667
PWY-2242	ammonia oxidation III	0	0	0	86
PWY-7059	fumigaclavine biosynthesis	0.25	0.25	0	0.25
PWY-5443	aminopropanol phosphate biosynthesis I	2	0.5	1	1.5
PWY-7378	aminopropanol phosphate biosynthesis II	6	6	5	16.5
PWY-1622	formaldehyde assimilation I (serine pathway)	58.2916666666667	66.7916666666667	51	106.583333333333
PWY-7234	inosine-5'-phosphate biosynthesis III	57.5	52.5	44.5	99.8333333333333
P185-PWY	formaldehyde assimilation III (dihydroxyacetone cycle)	70.1666666666667	73.5833333333333	53.25	94.375
PWY-1861	formaldehyde assimilation II (RuMP Cycle)	61.3333333333333	59.1111111111111	43.1111111111111	78.9444444444445
PWY-1723	formaldehyde oxidation V (H<sub>4</sub>MPT pathway)	2	0.666666666666667	1	2
FORMASS-PWY	formaldehyde oxidation IV (thiol-independent)	0	0	0	8
PWY-6326	camptothecin biosynthesis	0.25	0	0.25	0.5
PWY-7321	ecdysteroid metabolism (arthropods)	0	0	0	0.2
PWY-7686	L-malate degradation II	24.5	24	24.5	65
PWY-6766	salicin biosynthesis	0	0.5	0.75	1.25
PWY-6763	salicortin biosynthesis	0.285714285714286	1	2.14285714285714	4.14285714285714
PWY-6686	mannosylglucosylglycerate biosynthesis I	11.3333333333333	9	6	5
PWY-2503	benzoate degradation I (aerobic)	0	0.5	0	0.5
P181-PWY	nicotine degradation I (pyridine pathway)	3.40909090909091	2.36363636363636	1.63636363636364	13.4545454545455
PWY-7515	<i>trans</i>-3-hydroxy-L-proline degradation	3	1.33333333333333	4	16
PWY-5159	<i>trans</i>-4-hydroxy-L-proline degradation II	4.5	3.25	2.25	14.25
PWY-6308	L-cysteine biosynthesis II (tRNA-dependent)	18.6666666666667	19.3333333333333	17.3333333333333	30.3333333333333
PWY-7128	nicotine degradation III (VPP pathway)	0.125	0.25	0.125	3.625
PWY-6993	nicotine degradation II (pyrrolidine pathway)	3.2	2.7	2	6.7
PWY-5033	nicotinate degradation II	0	0	0.25	2.5
PWY-722	nicotinate degradation I	0.333333333333333	0.5	0.333333333333333	6.83333333333333
PWY-5055	nicotinate degradation III	0.875	0.875	2.125	7
PWY-5707	propanethial <i>S</i>-oxide biosynthesis	0.142857142857143	0	0.142857142857143	0.571428571428571
PWY-5706	alliin metabolism	0.166666666666667	0	0.166666666666667	0.666666666666667
PWY-5393	raspberry ketone biosynthesis	0	0	0	0.5
PWY-5427	naphthalene degradation (aerobic)	0	0	0	0.166666666666667
P108-PWY	pyruvate fermentation to propanoate I	46.8571428571429	46.4285714285714	48.8571428571428	144.285714285714
PWY-7513	flaviolin dimer and mompain biosynthesis	0	0	0	0.3
PWY-7614	methiin metabolism	0.25	0	0.25	1
PWY-5494	pyruvate fermentation to propanoate II (acrylate pathway)	0.75	0.75	0	1.75
PWY-5	canavanine biosynthesis	96	81	66.6666666666667	146
PWY-6433	hydroxylated fatty acid biosynthesis (plants)	0.242424242424242	0.204545454545455	0.159090909090909	0
PWY-5110	trigonelline biosynthesis	0	0	0	2
PWY-6627	salinosporamide A biosynthesis	3.2	3	0.9	7.3
P321-PWY	benzoyl-CoA degradation III (anaerobic)	13.8	15.6	11.4	21.8
PWY-6316	aromatic polyketides biosynthesis	0	0.5	0	0.5
PWY-1361	benzoyl-CoA degradation I (aerobic)	13.5714285714286	9.85714285714286	15.2857142857143	48.2857142857143
PWY1G-0	mycothiol biosynthesis	1.4	2.6	3.2	19.6
PWY-7546	diphthamide biosynthesis (eukaryotes)	0	0	1	0.75
PWY-6244	bergamotene biosynthesis II	1	0.333333333333333	1	0.666666666666667
PWY-7571	ferrichrome A biosynthesis	1.2	1.4	1.8	8.2
PWY-3581	(<i>S</i>)-reticuline biosynthesis I	1.8	1.3	2.3	6.2
PWY-5912	2'-deoxymugineic acid phytosiderophore biosynthesis	49	42.25	40	87
PWY-6840	homoglutathione biosynthesis	34.5	30.5	15	47.5
PWY-6758	hydrogen production II	5	4	7	42
PWY-6765	hydrogen production IV	2	0	1	21
P241-PWY	coenzyme B biosynthesis	0.458333333333333	0.4375	0.375	5.85416666666667
PWY-761	rhizobactin 1021 biosynthesis	0.5	1.5	2	3
PWY-5198	factor 420 biosynthesis	3.5	7.75	6.5	61
PWY-6512	hydrogen oxidation III (anaerobic, NADP)	2	0	1	21
PWY-5207	coenzyme B/coenzyme M regeneration	2	2.33333333333333	3.66666666666667	15.3333333333333
PWY-5382	hydrogen oxidation II (aerobic, NAD)	5	4	7	42
PWY-4181	glutathione amide metabolism	2.33333333333333	1.66666666666667	1.33333333333333	2.33333333333333
PWY-5254	methanofuran biosynthesis	0.333333333333333	0.833333333333333	1	7.16666666666667
P283-PWY	hydrogen oxidation I (aerobic)	1	0	0	0
PWY-6289	petrobactin biosynthesis	1	0	0	0
PWY-5135	xanthohumol biosynthesis	0.25	0.5	1	4.25
PWY-5915	phycoerythrobilin biosynthesis I	11	15	8.75	0.75
PWY-5917	phycocyanobilin biosynthesis	7.66666666666667	10.6666666666667	5	2.33333333333333
PWY1G-126	mycothiol oxidation	0	0	2	8
PWY-6376	desferrioxamine B biosynthesis	0	1	0	1
PWY-6148	tetrahydromethanopterin biosynthesis	0.545454545454545	0.636363636363636	0.363636363636364	2.27272727272727
PWY-6381	bisucaberin biosynthesis	0	1	0	1
PWY-6420	pyrroloquinoline quinone biosynthesis	1.5	1.5	0.5	1
PWY-6409	pyoverdine I biosynthesis	0.25	0.75	0.75	1.25
GALDEG-PWY	D-galactose degradation II	0	0	0	0.5
PWY-6693	D-galactose degradation IV	0.333333333333333	0.333333333333333	0	0.333333333333333
PWY-7578	phycoviolobilin biosynthesis	5.75	8	3.75	1.75
PWY-7579	phycourobilin biosynthesis	8.8	12	7	0.8
PWY-7580	phycoerythrobilin biosynthesis II	2.66666666666667	9.66666666666667	13	1.33333333333333
PWY-7639	bis(guanylyl molybdenum cofactor) biosynthesis	2	2	4	13
PWY-7710	FeMo cofactor biosynthesis	0	2	2	36
PWY-5392	reductive TCA cycle II	54.4	52.5	55.4	155.5
GALLATE-DEGRADATION-I-PWY	gallate degradation II	2.8	0.2	1	2.8
PWY-6372	1D-<i>myo</i>-inositol hexakisphosphate biosynthesis IV (<i>Dictyostelium</i>)	0.5	2.75	2.25	14.25
P3-PWY	gallate degradation III (anaerobic)	3.125	2.70833333333333	3.75	11.625
GALLATE-DEGRADATION-II-PWY	gallate degradation I	3	0.25	0.75	3
P42-PWY	incomplete reductive TCA cycle	78	77	81.8571428571429	224
PWY-6637	sulfolactate degradation II	27.75	24.5	27.75	67
PWY-6375	desferrioxamine E biosynthesis	0	0.5	0	0.5
P23-PWY	reductive TCA cycle I	84.2	88.1	77.4	193.1
PWY-6616	sulfolactate degradation I	16	9.66666666666667	17	19.3333333333333
PWY-7374	1,4-dihydroxy-6-naphthoate biosynthesis I	1.4	1.8	1.4	12.6
PWY-6638	sulfolactate degradation III	39.3333333333333	43.3333333333333	44	79.3333333333333
PWY-7371	1,4-dihydroxy-6-naphthoate biosynthesis II	1.75	2.25	1.75	15.25
PWY-5480	pyruvate fermentation to ethanol I	6	6.66666666666667	5.33333333333333	29.3333333333333
12DICHLORETHDEG-PWY	1,2-dichloroethane degradation	9.75	9.25	9.5	29.25
PWY-5195	artemisinin biosynthesis	1.5	1	0.5	2.5
GAMMAHEXCHLORDEG-PWY	&gamma;-hexachlorocyclohexane degradation	2.5	2.83333333333333	2.58333333333333	7.83333333333333
PWY-7409	phospholipid remodeling (phosphatidylethanolamine, yeast)	0.6	1.8	0.8	2.8
PCPDEG-PWY	pentachlorophenol degradation	0.25	0.2	0.1	0.5
PWY-6587	pyruvate fermentation to ethanol III	6.33333333333333	7.33333333333333	7.33333333333333	37.3333333333333
PWY-1281	sulfoacetaldehyde degradation I	54	47.5	54.5	126.5
PWY-7425	2-chloroacrylate degradation I	3	2.66666666666667	3.33333333333333	9
PWY-31	canavanine degradation	2	0	1	0
PWY-6999	theophylline degradation	4.41666666666667	3.83333333333333	4.5	18.5
PWY-5461	betanidin degradation	0	0	1	2
PWY-7736	stellatic acid biosynthesis	7.5	7.25	7.125	11.125
PWY-5982	sulfoacetaldehyde degradation II	0	0	1	0
PWY-7720	ophiobolin F biosynthesis	5	5	5	11.3333333333333
P21-PWY	pentose phosphate pathway (partial)	61.3333333333333	59.6666666666667	42.3333333333333	100.833333333333
PWY-5473	hydroxycinnamic acid serotonin amides biosynthesis	0.166666666666667	0	0.166666666666667	0.333333333333333
PWY-5474	hydroxycinnamic acid tyramine amides biosynthesis	0	0.8	0.8	7
PWY-5738	GDP-6-deoxy-D-talose biosynthesis	31.3333333333333	37.6666666666667	31.3333333333333	48.3333333333333
PWY-6440	spermine and spermidine degradation II	0.333333333333333	0.333333333333333	0.333333333333333	4.33333333333333
GDPRHAMSYN-PWY	GDP-D-rhamnose biosynthesis	35.3333333333333	43	33.3333333333333	50.6666666666667
PWY-5661	GDP-glucose biosynthesis	14.75	18.25	11.75	11
PWY-5740	GDP-L-colitose biosynthesis	49	59	47.5	76
PWY-6713	L-rhamnose degradation II	0.428571428571429	0.142857142857143	0.142857142857143	1.71428571428571
PWY-6714	L-rhamnose degradation III	0.2	0.2	0.2	1
PWY-5739	GDP-D-perosamine biosynthesis	55	64.5	53	100.5
PWY-6478	GDP-D-<i>glycero</i>-&alpha;-D-<i>manno</i>-heptose biosynthesis	6	4.5	3	16.75
PWY-7573	GDP-mycosamine biosynthesis	47	56.5	47	72.5
PWY-5491	diethylphosphate degradation	0	1.5	0	0
PWY-6027	capsiconiate biosynthesis	0.333333333333333	0	0.666666666666667	2.33333333333333
P483-PWY	phosphonoacetate degradation	12	8	9	27
PHOSPHONOTASE-PWY	2-aminoethylphosphonate degradation I	3	2	2.33333333333333	7.66666666666667
PWY-7447	2-aminoethylphosphonate degradation III	0	0	0.5	2
PWY-6832	2-aminoethylphosphonate degradation II	3.5	1.5	3.5	8
PWY-5710	capsaicin biosynthesis	0.25	1	1	5.75
2AMINOBENZDEG-PWY	anthranilate degradation III (anaerobic)	3	2	5	16
PWY-5958	acridone alkaloid biosynthesis	46.25	50.25	32	73.75
PWY-6079	anthranilate degradation I (aerobic)	1	0	0	1
PWY-6906	chitin derivatives degradation	1	1	1.85714285714286	4.28571428571429
PWY-6077	anthranilate degradation II (aerobic)	18.5	8.5	7.5	24.5
PWY-6855	chitin degradation I (archaea)	0.428571428571429	0.571428571428571	0.714285714285714	2.57142857142857
PWY-7822	chitin degradation III (Serratia)	3.33333333333333	2.83333333333333	2.16666666666667	8.83333333333333
PWY-7826	<i>Amaryllidacea</i> alkaloids biosynthesis	0	0.190476190476191	0.190476190476191	1.66666666666667
LACTOSEUTIL-PWY	lactose degradation II	8.66666666666667	11.3333333333333	5	20.6666666666667
PWY-5278	sulfite oxidation III	49.5	35	28.5	187.5
PWY-6983	tetrahydrobiopterin biosynthesis III	24.3333333333333	25	20	41
PWY-7138	noscapine biosynthesis	0	0.166666666666667	0	0
PWY-4981	L-proline biosynthesis II (from arginine)	18.4	23.8	17.6	44
PWY-5279	sulfite oxidation II	21.5	14.5	13	68.5
PWY-4281	L-proline biosynthesis IV	2.33333333333333	1	2.33333333333333	9.66666666666667
PWY-5664	tetrahydrobiopterin biosynthesis II	24.3333333333333	25	20	41
PWY-5315	N-methyl-&Delta;<sup>1</sup>-pyrrolinium cation biosynthesis	1	1.5	1.5	2.5
PWY-7147	8-amino-7-oxononanoate biosynthesis II	6	3.5	8	29
PWY-6578	8-amino-7-oxononanoate biosynthesis III	6	3.5	8	29
PWY-5076	L-leucine degradation III	28.25	26	24	77
PWY-7767	leucine degradation IV	17.1666666666667	15.8333333333333	13.5	38.1666666666667
PWY-7591	okenone biosynthesis	22.3333333333333	25	16	2.33333333333333
PWY-6824	justicidin B biosynthesis	0	0	0.25	0.5
PWY-3602	L-carnitine degradation II	20	22	25	127
PWY-7472	D-carnitine degradation II	10	11	12.5	63.5
PWY-6739	pinitol biosynthesis II	5.33333333333333	7.66666666666667	3.66666666666667	6
PWY-3641	L-carnitine degradation III	13.5	13.75	13.5	35.75
PWY-6826	phosphatidylcholine biosynthesis VI	2	2	3	3
PWY-5283	L-lysine degradation V	3.5	2.16666666666667	2.33333333333333	9.33333333333333
PWY-6328	L-lysine degradation X	4.5	3.33333333333333	3.5	11
LYSDEGII-PWY	L-lysine degradation III	4	2.5	3.16666666666667	5.5
PWY-5280	L-lysine degradation IV	5.4	3.8	4.2	13
PWY-6633	caffeine degradation V (bacteria, via trimethylurate)	0.25	1	1	4.25
PWY-6538	caffeine degradation III (bacteria, via demethylation)	3.78571428571429	3.28571428571429	3.85714285714286	16.1428571428571
PWY-5298	L-lysine degradation VI	3	3	12	35
PWY-2942	L-lysine biosynthesis III	68.2857142857143	75.7142857142857	48.4285714285714	91
PWY-2941	L-lysine biosynthesis II	71.375	75.375	49.625	94.75
LYSINE-AMINOAD-PWY	L-lysine biosynthesis IV	0.857142857142857	0.857142857142857	1	9.28571428571429
PWY-3081	L-lysine biosynthesis V	0.5	0.7	0.4	9.5
PWY-5274	sulfide oxidation II (sulfide dehydrogenase)	8	3	7	6
PWY-6978	plastoquinol-9 biosynthesis II	12.2	9.2	10.2	14
PWY-7766	heme <i>b</i> biosynthesis IV (Gram-positive bacteria)	28.25	23.25	14.25	17.75
PWY-5316	nicotine biosynthesis	37.4	39.6	28.4	49
14DICHLORBENZDEG-PWY	1,4-dichlorobenzene degradation	0.214285714285714	0.285714285714286	0.285714285714286	0.857142857142857
PWY-6852	senecionine N-oxide biosynthesis	1	0	0	0
PWY-7589	palmitoleate biosynthesis III (cyanobacteria)	2	6	4	2.5
PWY-6654	phosphopantothenate biosynthesis III (archaebacteria)	24	28.75	20.75	44.75
PWY-3961	phosphopantothenate biosynthesis II	5.6	5.6	5.2	11.8
PWY-5526	bacteriochlorophyll <i>a</i> biosynthesis	0.1	0.1	0.1	0
PWY-7760	bacteriochlorophyll <i>e</i> biosynthesis	0.052631578947369	0.052631578947369	0.052631578947369	0
PWY-7759	bacteriochlorophyll <i>c</i> biosynthesis	0.055555555555556	0.055555555555556	0.055555555555556	0
PWY-7014	paromamine biosynthesis I	1.5	1.33333333333333	0.666666666666667	2.66666666666667
PWY-7758	bacteriochlorophyll <i>d</i> biosynthesis	0.071428571428572	0.071428571428572	0.071428571428572	0
PWY-6534	phenylethylamine degradation II	1	0.5	1	4.5
PWY-7022	paromamine biosynthesis II	1.5	1.33333333333333	0.666666666666667	2.66666666666667
PWY-7764	chlorophyll <i>a</i> biosynthesis III	13.5	25	11	1
SHIKIMATEDEG-PWY	shikimate degradation I	1	0	0	0
PWY-6419	shikimate degradation II	1	0	0	0
PWY-1341	phenylacetate degradation II (anaerobic)	2.25	0.75	0.5	5.75
PWY-7159	3,8-divinyl-chlorophyllide <i>a</i> biosynthesis III (aerobic, light independent)	102.166666666667	121.833333333333	61.3333333333333	28
PWY-5531	3,8-divinyl-chlorophyllide <i>a</i> biosynthesis II (anaerobic)	89.6666666666667	103.5	50.6666666666667	21.8333333333333
PWY-7581	<i>N</i>-acetylneuraminate and <i>N</i>-acetylmannosamine degradation II	0.5	1	0.5	1
PWY-5923	limonene degradation I (D-limonene)	0	0	0	7.33333333333333
PWY-5924	limonene degradation II (L-limonene)	0	0	0	7.33333333333333
PWY-6946	cholesterol degradation to androstenedione II (cholesterol dehydrogenase)	8.90625	7.0625	8.125	21.65625
PWY-6945	cholesterol degradation to androstenedione I (cholesterol oxidase)	10.0714285714286	7.78571428571429	8.57142857142857	23.7857142857143
PWY-7818	type IV lipoteichoic acid biosynthesis (<i>S. pneumoniae</i>)	0	0	0	0.058823529411765
PWY-7467	2-acetamido-4-amino-2,4,6-trideoxy-&alpha;-D-galactosyl-diphospho-<i>ditrans,octacis</i>-undecaprenol biosynthesis	11.3333333333333	15.3333333333333	9.33333333333333	26
PWY-7357	thiamine formation from pyrithiamine and oxythiamine (yeast)	9.66666666666667	9.16666666666667	4	5
PWY-7817	type I lipoteichoic acid biosynthesis (<i>S. aureus</i>)	3.6	4.46666666666667	3	7.2
PWY-7282	4-amino-2-methyl-5-diphosphomethylpyrimidine biosynthesis (yeast)	34.2857142857143	32.7142857142857	25.1428571428571	47.1428571428571
TEICHOICACID-PWY	poly(glycerol phosphate) wall teichoic acid biosynthesis	1.75	1.75	1.33333333333333	2.75
PWY-6001	linoleate biosynthesis II (animals)	29.5	29.5	29.5	69.5
PWY-7816	poly(ribitol phosphate) wall teichoic acid biosynthesis II (<i>S. aureus</i>)	1.23529411764706	1.23529411764706	0.941176470588235	1.94117647058824
PWY-5028	L-histidine degradation II	12.8	13.2	18.2	57.2
PWY-7855	ectoine degradation	0.25	0.75	0.75	1.25
PWY-7819	poly(3-O-&beta;-D-glucopyranosyl-<i>N</i>-acetylgalactosamine 1-phosphate) wall teichoic acid biosynthesis	2.1	2.1	1.6	3.3
HISHP-PWY	L-histidine degradation VI	15.25	15.25	20.75	63.5
PWY-7431	aromatic biogenic amine degradation (bacteria)	21.625	21.5	14.125	42.625
HISDEG-PWY	L-histidine degradation I	15.5	15.5	20.75	63.5
PWY-7248	pectin degradation III	2.75	0.75	1	1.25
PWY-7815	poly(ribitol phosphate) wall teichoic acid biosynthesis I (<i>B. subtilis</i>)	1.4	1.4	1.06666666666667	2.2
PWY-7085	triethylamine degradation	0.333333333333333	0.5	0	0.5
PWY-6968	trimethylamine degradation	15	10	14	63.3333333333333
PWY-7530	&beta;-D-galactosaminyl-(1&rarr;3)-<i>N</i>-acetyl-&alpha;-D-galactosamine biosynthesis	3	1.66666666666667	1.33333333333333	3
PWY-7290	<i>Escherichia coli</i> serotype O86 <i>O</i>-antigen biosynthesis	1.5	0.833333333333333	0.666666666666667	1.5
PWY-7268	NAD/NADP-NADH/NADPH cytosolic interconversion (yeast)	73.6	72.8	49.6	74.8
PWY-1264	taurine degradation II	0	0	0	1
PWY-7269	NAD/NADP-NADH/NADPH mitochondrial interconversion (yeast)	59.6	59.4	36.4	81.8
DENITRIFICATION-PWY	nitrate reduction I (denitrification)	0	0	0	2.25
TAURINEDEG-PWY	taurine degradation III	0	0	2	3
P303-PWY	ammonia oxidation II (anaerobic)	0	0	0	3
PWY-1263	taurine degradation I	5	4	4	21
P224-PWY	sulfate reduction V (dissimilatory, to thiosulfate)	25.375	18.75	14.625	95.375
PWY-6748	nitrate reduction VII (denitrification)	0	0	0	2.25
DISSULFRED-PWY	sulfate reduction IV (dissimilatory, to hydrogen sufide))	26	20	15	97
PWY-6134	L-tyrosine biosynthesis IV	0	0	0	3
PWY-5418	phenol degradation I (aerobic)	0	1	0	1
PHENOLDEG-PWY	phenol degradation II (anaerobic)	2	3	3.5	24.5
PWY-6120	L-tyrosine biosynthesis III	0	0.333333333333333	0	1
PWY-7382	lipoate biosynthesis and incorporation (yeast)	15.8095238095238	18.4285714285714	11.6190476190476	19.6190476190476
PWY-6987	lipoate biosynthesis and incorporation III (Bacillus)	70	83.6666666666667	55.3333333333333	85.3333333333333
PWY3O-4108	L-tyrosine degradation III	6.6	5.2	6.6	21.8
PWY-5458	methylglyoxal degradation V	2	1	1	3.66666666666667
PWY-7516	L-lyxonate degradation	0.666666666666667	0.666666666666667	0.666666666666667	2.66666666666667
DHGLUCONATE-PYR-CAT-PWY	glucose degradation (oxidative)	1.8	0.8	0.4	5.6
PWY-6501	D-glucuronate degradation II	1.75	1.5	0.75	3.25
PWY-6499	D-glucarate degradation II	1	0.666666666666667	0.666666666666667	4.66666666666667
PWY-7498	phenylpropanoids methylation (ice plant)	0.1	0.4	0.45	2.3
PWY-7399	methylphosphonate degradation II	0.2	0	0	1.2
PWY-7153	grixazone biosynthesis	35.8333333333333	41	26.3333333333333	53.3333333333333
PWY-6753	<i>S</i>-methyl-5'-thioadenosine degradation III	2.5	2	3	9.5
PWY-6048	methylthiopropanoate degradation I (cleavage)	8.66666666666667	4.66666666666667	5	13.6666666666667
PWY-6683	sulfate reduction III (assimilatory)	21.3333333333333	17	13.3333333333333	88
PWY-6486	D-galacturonate degradation II	1.4	1.2	0.6	2.6
PWY-5975	furaneol biosynthesis	0	0	0	0.142857142857143
PWY-6831	pyrrolnitrin biosynthesis	0.5	1.5	0	0
PWY-6491	D-galacturonate degradation III	0	0.25	0	0.5
PWY-3162	L-tryptophan degradation V (side chain pathway)	4.81818181818182	3.54545454545455	4	16.0909090909091
PWY-7536	2-amino-3-hydroxycyclopent-2-enone biosynthesis	17.5	11.5	7	8
PWY-7397	naringenin biosynthesis (engineered)	0.2	0.4	0.8	3.4
PWY-6644	fluoroacetate and fluorothreonine biosynthesis	8.2	6.8	3.2	16.8
PWY-6965	methylamine degradation II	27.6666666666667	28	22.6666666666667	106
PWY-6661	4-hydroxy-2(1<i>H</i>)-quinolone biosynthesis	94	101.5	66.5	155.5
PWY-6497	D-galactarate degradation II	1.33333333333333	2.66666666666667	2	7.33333333333333
PWY-5317	hyoscyamine and scopolamine biosynthesis	0.25	0	0	0.25
PWY-6808	dTDP-D-forosamine biosynthesis	23	22.8	19.2	54
PWY-6920	6-gingerol analog biosynthesis (engineered)	10	10.6666666666667	11.8333333333333	27.6666666666667
PWY-6660	2-heptyl-3-hydroxy-4(1<i>H</i>)-quinolone biosynthesis	47	50.75	33.25	77.75
PWY-5955	versicolorin B biosynthesis	0	0.055555555555556	0	0.055555555555556
PWY-7574	propanoyl-CoA degradation II	10.8	6.8	4.2	14.2
PWY-6095	dammara-20,24-diene biosynthesis	0	0	0	7
PWY-7752	gadusol biosynthesis	0	0	0.333333333333333	0
PWY-5747	2-methylcitrate cycle II	17	11	13.6	25.6
PWY-7492	paspaline biosynthesis	4.66666666666667	4.33333333333333	4.66666666666667	7.33333333333333
PWY-5979	3-amino-5-hydroxybenzoate biosynthesis	0	0	0.25	0.5
PWY-6839	2-aminoethylphosphonate biosynthesis	9.5	9.5	7.5	31.5
PWY-7533	gliotoxin biosynthesis	1.25	0.375	0.5	2.625
PWY-7717	3-hydroxy-4-methyl-anthranilate biosynthesis I	0.833333333333333	2.5	2.83333333333333	9.16666666666667
PWY-7765	3-hydroxy-4-methyl-anthranilate biosynthesis II	0.833333333333333	2.5	2.83333333333333	9.16666666666667
PWY-5087	L-glutamate degradation VI (to pyruvate)	0	0	0	0.25
PWY-5766	L-glutamate degradation X	17	18	15	36
PWY-3861	mannitol degradation II	0	0	0	0.666666666666667
PWY-7130	L-glucose degradation	1	0.25	0.25	0.5
GLUTAMINEFUM-PWY	L-glutamine degradation II	276	254	181	356
MALTOSECAT-PWY	maltose degradation	1	2.5	0.5	0
PWY-6279	myxol-2' fucoside biosynthesis	1	0.6	0.2	0
PWY-7077	<i>N</i>-acetyl-D-galactosamine degradation	0	0	0	1.2
PWY-6286	spheroidene and spheroidenone biosynthesis	1	0.833333333333333	0.5	0
PWY-7395	D-galactosamine and <i>N</i>-acetyl-D-galactosamine degradation	0	0	0	1.5
PWY-6510	methanol oxidation to formaldehyde II	6	1	4	5
PWY-6581	spirilloxanthin and 2,2'-diketo-spirilloxanthin biosynthesis	1.33333333333333	1.58333333333333	0.25	0.166666666666667
PWY-6509	methanol oxidation to formaldehyde III	1	1	0	0
PWY-5506	methanol oxidation to formaldehyde IV	70.3333333333333	45.3333333333333	49.3333333333333	74.3333333333333
PWY-6966	methanol oxidation to formaldehyde I	1	1	0	2
PWY-6742	methane oxidation to methanol II	0	0	0	1
PWY-7562	3,6-anhydro-&alpha;-L-galactopyranose degradation	1.5	0.75	1	2.125
PWY-6681	neurosporaxanthin biosynthesis	0.166666666666667	0.166666666666667	0	0
PWY-5756	saponin biosynthesis II	0	0	0.125	0
PWY-5519	D-arabinose degradation III	0.6	0.2	0.8	3.8
PWY-7347	sucrose biosynthesis III	30.3333333333333	30.6666666666667	25.6666666666667	23.3333333333333
DARABCAT-PWY	D-arabinose degradation II	0	0.5	0	0
PWY-5642	2,4-dinitrotoluene degradation	12.6666666666667	11	11.5	23.1666666666667
PWY-7465	3,3'-thiodipropanoate degradation	0.5	0	1	4.75
ARG-GLU-PWY	L-arginine degradation VII (arginase 3 pathway)	4	0	4.5	6.5
ARGDEG-III-PWY	L-arginine degradation IV (arginine decarboxylase/agmatine deiminase pathway)	28.3333333333333	47.3333333333333	20.6666666666667	18
PWY-6642	(<i>R</i>)-cysteate degradation	55.6666666666667	51.6666666666667	60.6666666666667	90
PWY-5742	L-arginine degradation IX (arginine:pyruvate transaminase pathway)	1.5	0.75	2.5	9.5
PWY-7462	3,3'-dithiodipropanoate degradation	0.5	0	1	4.75
PWY-6044	methanesulfonate degradation	3	2	5	6
PWY-6634	3-sulfopropanediol degradation	0.666666666666667	0	0.333333333333333	4.66666666666667
PWY-7793	dimethyl sulfide biosynthesis from methionine	0	0	0.5	1.5
ARGDEG-IV-PWY	L-arginine degradation VIII (arginine oxidase pathway)	1.25	0.5	2.25	8.25
PWY-7523	L-arginine degradation XII	0.5	0	1.25	4.75
PWY-6593	sulfoacetate degradation	1.5	0.5	1.5	24.5
PWY-6046	dimethylsulfoniopropanoate degradation I (cleavage)	10	5	12	56
PWY-6052	dimethylsulfoniopropanoate degradation III (demethylation)	67	54	76	138
PWY-7400	L-arginine biosynthesis IV (archaebacteria)	130.555555555556	122.555555555556	100.111111111111	224.666666666667
PWY-5154	L-arginine biosynthesis III (via <i>N</i>-acetyl-L-citrulline)	124.222222222222	114.666666666667	93	207.888888888889
PWY-6664	di-myo-inositol phosphate biosynthesis	0.666666666666667	3.66666666666667	3	19
PWY-6053	dimethylsulfoniopropanoate biosynthesis III (algae)	0	1	1	2
PWY-6055	dimethylsulfoniopropanoate biosynthesis II (Spartina)	86	84.5	55.5	158
PWY-6054	dimethylsulfoniopropanoate biosynthesis I (Wollastonia)	86	84.5	55.5	158
PWY-6047	dimethyl sulfide degradation I	0	0	0.5	6.5
PWY-6057	dimethyl sulfide degradation III (oxidation)	0	0	1	1
PWY-6131	glycerol degradation II	0.5	0	0	1.5
PWY3O-6	dehydro-D-arabinono-1,4-lactone biosynthesis	0	0	0.333333333333333	0.333333333333333
PWY-7852	6-hydroxymethyl-dihydropterin diphosphate biosynthesis IV (Plasmodium)	23.3333333333333	20.6666666666667	20	47.3333333333333
PWY-7539	6-hydroxymethyl-dihydropterin diphosphate biosynthesis III (Chlamydia)	11.2	9.6	10.2	19
PWY-6797	6-hydroxymethyl-dihydropterin diphosphate biosynthesis II (<i>Methanocaldococcus</i>)	0.857142857142857	1	0.571428571428571	3.42857142857143
PWY-7853	6-hydroxymethyl-dihydropterin diphosphate biosynthesis V (<i>Pyrococcus</i>)	1.5	1.75	1	5.5
TOLUENE-DEG-DIOL-PWY	toluene degradation to 2-oxopent-4-enoate (<I>via</I> toluene-<I>cis</I>-diol)	0	0.25	0	1.5
PWY-7700	4-methylphenol degradation to protocatechuate	1	0	0.5	0
GLYSYN-THR-PWY	glycine biosynthesis IV	17.5	14.5	14.5	88
TOLUENE-DEG-2-OH-PWY	toluene degradation to 2-oxopent-4-enoate I (<I>via</I> <i>o</I>-cresol)	0	0	0	1.5
TOLUENE-DEG-CATECHOL-PWY	toluene degradation to benzoate	0	0.666666666666667	1	1.66666666666667
PWY-81	toluene degradation to benzoyl-CoA (anaerobic)	11.6666666666667	8.5	12.5	37.5
P341-PWY	glycolysis V (Pyrococcus)	86.7777777777778	93.7777777777778	65.1111111111111	104.222222222222
ANAGLYCOLYSIS-PWY	glycolysis III (from glucose)	82.9090909090909	87.6363636363636	65.8181818181818	109.545454545455
PWY-7723	bacterial bioluminescence	0.5	0.25	0	0.875
PWY-7798	protein <i>S</i>-nitrosylation and denitrosylation	1.5	1	3.5	10
PWY-7216	(R)- and (S)-3-hydroxybutanoate biosynthesis (engineered)	31.6666666666667	28.3333333333333	38.6666666666667	103
PWY1-3	polyhydroxybutanoate biosynthesis	16	19	22.3333333333333	59
PWY-7790	UMP biosynthesis II	143.833333333333	142.666666666667	122	258
PWY-7426	mannosyl-glycoprotein <i>N</i>-acetylglucosaminyltransferases	0	0	0.142857142857143	0
PWY-6657	polyhydroxydecanoate biosynthesis	0	1.5	3.5	4
PWY-6269	adenosylcobalamin salvage from cobinamide II	9.28571428571429	7.85714285714286	3.71428571428571	12.1428571428571
PWY-7661	protein <I>N</i>-glycosylation (<i>Haloferax volcanii</i>)	0	0.5	0.5	1
PWY-7791	UMP biosynthesis III	143.833333333333	143.333333333333	123.333333333333	269
PWY-5132	lupulone and humulone biosynthesis	65.1666666666667	66.6666666666667	51.1666666666667	102.833333333333
PWY-7857	adlupulone and adhumulone biosynthesis	65.1666666666667	66.6666666666667	51.1666666666667	102.833333333333
PWY-2421	indole-3-acetate degradation	0.2	0	0	0.2
PWY-7842	UDP-yelosamine biosynthesis	11.3333333333333	15.3333333333333	9.33333333333333	26
PWY-5133	colupulone and cohumulone biosynthesis	65.1666666666667	66.6666666666667	51.1666666666667	102.833333333333
PWY-7090	UDP-2,3-diacetamido-2,3-dideoxy-&alpha;-D-mannuronate biosynthesis	6.6	8.8	7.4	22.8
PWY-7331	UDP-<i>N</i>-acetyl-&beta;-L-quinovosamine biosynthesis	12.3333333333333	12	10	24
PWY-7334	UDP-<i>N</i>-acetyl-&alpha;-D-quinovosamine biosynthesis	12.5	19.5	12.5	30
P105-PWY	TCA cycle IV (2-oxoglutarate decarboxylase)	102.9	89.5	89.2	183.3
PWY-7028	UDP-<i>N,N'</i>-diacetylbacillosamine biosynthesis	8.66666666666667	14.3333333333333	9.33333333333333	23.6666666666667
PWY-6969	TCA cycle V (2-oxoglutarate:ferredoxin oxidoreductase)	114.181818181818	100.363636363636	104	236.454545454545
PWY-7330	UDP-<i>N</i>-acetyl-&beta;-L-fucosamine biosynthesis	22.5	21	20.5	44.5
REDCITCYC	TCA cycle VIII (helicobacter)	77.125	74.125	66.5	144.375
PWY-7333	UDP-<i>N</i>-acetyl-&alpha;-D-fucosamine biosynthesis	12.5	19.5	12.5	30
PWY-6691	plaunotol biosynthesis	4.66666666666667	4.33333333333333	4.66666666666667	7.33333333333333
PWY-5913	partial TCA cycle (obligate autotrophs)	109.8	111.4	97	213
PWY-7517	brassicicene C biosynthesis	2.33333333333333	2.16666666666667	2.33333333333333	3.66666666666667
CYCLOHEXANOL-OXIDATION-PWY	cyclohexanol degradation	2.2	2.2	2.8	12.6
PWY-7721	methyl phomopsenoate biosynthesis	19.6666666666667	18.6666666666667	18.6666666666667	25.6666666666667
PWY-6464	polyvinyl alcohol degradation	0	0	0	5
PWY-6944	androstenedione degradation	4.14285714285714	3	4.35714285714286	11.7857142857143
PWY-6659	fusicoccin A biosynthesis	2.8	2.6	2.8	4.4
PWY-7013	L-1,2-propanediol degradation	3.4	3.6	3.8	18.2
PWY-6943	testosterone and androsterone degradation to androstendione	1.6	0.4	0.4	0.4
PWY-7336	UDP-<i>N</i>-acetyl-&alpha;-D-galactosaminuronate biosynthesis	9	7.5	9.5	32
PWY-6948	sitosterol degradation to androstenedione	4.72222222222222	4.05555555555556	3.83333333333333	10.5555555555556
PWY-7754	bile acids degradation	2.7	1.7	2.15	1.5
PWY3O-246	(R,R)-butanediol degradation	0	0	1	1
PWY-7254	TCA cycle VII (acetate-producers)	112.571428571429	101.857142857143	96.2857142857143	169.571428571429
PWY-5509	adenosylcobalamin biosynthesis from cobyrinate <i>a,c</i>-diamide I	14.375	12.75	7.25	20.125
PWY-5508	adenosylcobalamin biosynthesis from cobyrinate <i>a,c</i>-diamide II	12.8888888888889	11.4444444444444	6.44444444444445	21.3333333333333
PWY-7297	octopamine biosynthesis	0	2	2	17.5
PWY-5523	5,6-dimethylbenzimidazole biosynthesis I (aerobic)	1	0.333333333333333	0	10.3333333333333
PWY-5482	pyruvate fermentation to acetate II	7	3.66666666666667	5	11.6666666666667
P101-PWY	ectoine biosynthesis	43.2	49.6	32.2	64.4
PWY-5488	4-nitrophenol degradation II	0.6	0.8	0.4	2.8
PWY-5487	4-nitrophenol degradation I	1.4	2	1.6	4.4
PWY-5768	pyruvate fermentation to acetate VIII	2.5	3.5	2.5	6.5
PWY-6562	norspermidine biosynthesis	36.6666666666667	41.5	27	53.8333333333333
PWY-3722	glycine betaine biosynthesis II (Gram-positive bacteria)	12	11.5	9	36.5
PWY-6004	glycine betaine biosynthesis V (from glycine)	0	0	0	0.5
P541-PWY	glycine betaine biosynthesis IV (from glycine)	0	0	0	0.5
PWY-6426	uracil degradation II (oxidative)	0	0	0	1.33333333333333
PWY-7849	urate conversion to allantoin III	1	1.33333333333333	0	3.66666666666667
PWY-7394	urate conversion to allantoin II	1.33333333333333	1.33333333333333	0.333333333333333	3.66666666666667
PWY-7469	gentisate degradation II	0.5	0.5	0	4
PWY-5636	2-nitrophenol degradation	0	0	0	1
PWY-6223	gentisate degradation I	0.666666666666667	1	0.666666666666667	8
PWY-5703	urea degradation I	1	0.5	0.5	3
PWY-6610	adenine salvage	20.3333333333333	19.6666666666667	22.3333333333333	101.333333333333
PWY-4942	sterculate biosynthesis	4	5.5	3.5	19
PWY3O-355	stearate biosynthesis III (fungi)	19.3333333333333	17.4166666666667	14.75	25.1666666666667
PWY-6737	starch degradation V	43.75	58.5	34	25.75
PWY-5855	ubiquinol-7 biosynthesis (prokaryotic)	8.75	6.875	6.875	13.5
PWY-6735	starch degradation IV	0	0.666666666666667	1	1
PWY-5870	ubiquinol-8 biosynthesis (eukaryotic)	7.22222222222222	5	3.66666666666667	7.11111111111111
PWY-6731	starch degradation III	39	49.75	30.5	24
PWY-5873	ubiquinol-7 biosynthesis (eukaryotic)	8.125	5.625	4.125	8
PWY-3161	indole-3-acetate biosynthesis III (bacteria)	3	3	3.5	19
TRPIAACAT-PWY	L-tryptophan degradation VII (via indole-3-pyruvate)	0	0.333333333333333	0.666666666666667	2.33333333333333
PWY-7233	ubiquinol-6 bypass biosynthesis (eukaryotic)	2.5	1.71428571428571	1	3
PWY-5026	indole-3-acetate biosynthesis V (bacteria and fungi)	5	0	0	10
PWY-5025	indole-3-acetate biosynthesis IV (bacteria)	6	4	5	32
PWY-5857	ubiquinol-10 biosynthesis (prokaryotic)	8.75	6.875	6.875	13.5
PWY-5532	nucleoside and nucleotide degradation (archaea)	9.75	9.875	5.79166666666667	10.5833333333333
PWY-7142	cyanide detoxification II	2	1	0.5	1.5
PWY-1722	formate assimilation into 5,10-methylenetetrahydrofolate	24.3333333333333	24.6666666666667	27	88
PWY-7230	ubiquinol-6 biosynthesis from 4-aminobenzoate (eukaryotic)	3	2.08333333333333	1.41666666666667	4.66666666666667
PWY-7750	carbon monoxide oxidation to CO<sub>2</sub>	18	23	35	191
PWY3O-19	ubiquinol-6 biosynthesis from 4-hydroxybenzoate (eukaryotic)	8.125	5.625	4.125	8
PWY-5493	reductive monocarboxylic acid cycle	0.5	1	3	13
PWY-7854	crotonyl-CoA/ethylmalonyl-CoA/hydroxybutyryl-CoA cycle (engineered)	17.6071428571429	14.7142857142857	17	48.4642857142857
PWY-5856	ubiquinol-9 biosynthesis (prokaryotic)	8.75	6.875	6.875	13.5
CODH-PWY	reductive acetyl coenzyme A pathway I (homoacetogenic bacteria)	13.3333333333333	12.4444444444444	12.8888888888889	50.2222222222222
PWY-5789	3-hydroxypropanoate/4-hydroxybutanate cycle	20.1111111111111	18.4444444444445	21	69.9444444444445
PWY-7784	reductive acetyl coenzyme A pathway II (autotrophic methanogens)	1.125	0.125	0.5	0.375
PWY-5743	3-hydroxypropanoate cycle	21.3076923076923	19.4615384615385	20.5384615384615	72.6923076923077
PWY-6154	autoinducer AI-2 biosynthesis II (<i>Vibrio</i>)	0.666666666666667	0.333333333333333	0.333333333333333	0.333333333333333
PWY-7773	&gamma;-resorcylate degradation I	0.75	1	0.5	3
PWY-7772	&gamma;-resorcylate degradation II	0.75	1	0.5	3
PWY-6224	salicylate degradation II	0	1	0	3
PWY-5629	isopenicillin N biosynthesis	0	0	0.5	1
PWY-5631	deacetylcephalosporin C biosynthesis	5	3.33333333333333	4.33333333333333	4.66666666666667
PWY-6183	salicylate degradation I	0	1	0	1
PWY-5633	cephamycin C biosynthesis	71	86	65	214
PWY-5679	clavulanate biosynthesis	0.166666666666667	0.166666666666667	0.333333333333333	2.16666666666667
PWY-6640	salicylate degradation IV	0.25	0.25	0	2
PWY-5737	(5<i>R</i>)-carbapenem carboxylate biosynthesis	0	0.25	0.25	0.5
PWY-5757	fosfomycin biosynthesis	3.8	3.8	3	12.6
PWY-5770	phenazine-1-carboxylate biosynthesis	0	0	0	0.428571428571429
PWY-5818	validamycin biosynthesis	0	0	0.090909090909091	0.090909090909091
PWY-7840	gala-series glycosphingolipids biosynthesis	7.6	7	3.4	1
PWY-5940	streptomycin biosynthesis	9.27272727272727	9.63636363636364	6.54545454545455	11.6363636363636
PWY-6322	phosphinothricin tripeptide biosynthesis	0.8	0.86	0.7	3.22
PWY-6324	rebeccamycin biosynthesis	0.5	1	0.166666666666667	0.166666666666667
PWY-6679	jadomycin biosynthesis	43.8	49.2	34.4	49.4
PWY-6682	dehydrophos biosynthesis	1.9	1.9	1.5	6.3
PWY-6915	pentalenolactone biosynthesis	1.125	1	0.875	3
PWY-6919	neopentalenoketolactone and pentalenate biosynthesis	0.875	1.125	0.875	1.625
PWY-5885	wax esters biosynthesis II	14.5	14.25	14.5	34.75
PWY-6453	stigma estolide biosynthesis	3	2.33333333333333	1.5	1.66666666666667
PWY-4722	creatinine degradation II	71.4	67.6	67	313.4
PWY-7274	D-cycloserine biosynthesis	10.6666666666667	11.1666666666667	7.83333333333333	8.5
CRNFORCAT-PWY	creatinine degradation I	58	65.75	64	180
PWY-7420	monoacylglycerol metabolism (yeast)	0	0	0.125	0
PWY-7666	galactolipid biosynthesis II	15	13.3333333333333	7	2
PWY-7419	FR-900098 and FR-33289 antibiotics biosynthesis	1.88888888888889	1.55555555555556	0.888888888888889	5.11111111111111
PWY-5057	L-valine degradation II	37.6666666666667	34.6666666666667	32	102.666666666667
PWY-7483	elloramycin biosynthesis	0	0	0	0.076923076923077
PWY-7485	tetracenomycin C biosynthesis	0	0	0	0.111111111111111
PWY-7510	rhizocticin A and B biosynthesis	1.58333333333333	1.58333333333333	1.25	5.25
PWY-7743	dimycocerosyl triglycosyl phenolphthiocerol biosynthesis	0	0	0.090909090909091	0
PWY-7744	dimycocerosyl phthiocerol biosynthesis	0	0	0.25	0
PWY-7569	arginomycin biosynthesis	0.125	0	0	0
PWY-5662	glucosylglycerate biosynthesis I	17	13.5	9	7.5
PWY-7570	blasticidin S biosynthesis	0.111111111111111	0	0	0
TREHALOSESYN-PWY	trehalose biosynthesis III	0	0	0	0.5
PWY-7626	bacilysin biosynthesis	0.1	0.1	0.3	0.5
PWY-2661	trehalose biosynthesis V	10.6666666666667	11	7.33333333333333	3.33333333333333
PWY-881	trehalose biosynthesis II	0	0	0	0.5
PWY-7097	vanillin and vanillate degradation I	0	0	0	0
PWY-7693	guadinomine B biosynthesis	1.875	1.875	2.125	1.875
PWY-2622	trehalose biosynthesis IV	0	0	0	2
PWY-7098	vanillin and vanillate degradation II	0	0	0	1
PWY-7716	penicillin G and penicillin V biosynthesis	4.5	1.5	1	11
PWY-7769	phosalacine biosynthesis	0.8	0.86	0.7	3.22
PWY-2361	3-oxoadipate degradation	7	4.5	9	13
PWY-7797	nocardicin A biosynthesis	0	0	0	0
PWY-6429	ricinoleate biosynthesis	0.5	0	1.5	0
PWY-301	cyclohexane-1-carboxylate degradation (anaerobic)	0	0.5	0	0
PWY-5074	mevalonate degradation	7.5	4	10	41
PWY-5983	trehalose biosynthesis VI	0	0	0	1
PWY-7094	fatty acid salvage	39.1666666666667	32.6666666666667	36.6666666666667	91.1666666666667
PWY-7586	&beta;-1,4-D-mannosyl-<i>N</i>-acetyl-D-glucosamine degradation	7.33333333333333	3	5.33333333333333	11.3333333333333
PWY-7821	tunicamycin biosynthesis	4	5.88888888888889	3.33333333333333	5.22222222222222
PWY-5654	2-amino-3-carboxymuconate semialdehyde degradation to 2-oxopentenoate	3.5	2	2.75	15.75
PWY-7863	roseoflavin biosynthesis	0.25	0	0	0
PWYG-321	mycolate biosynthesis	0.821637426900585	0.771929824561404	0.652046783625731	2.2233918128655
PWY-5749	itaconate degradation	3	2.6	4.4	12.4
PWY-6021	nitrilotriacetate degradation	2	0	1	14
PWY-7407	aurachin A, B, C and D biosynthesis	0.6	0.4	1	3.2
P183-PWY	catechol degradation to 2-oxopent-4-enoate I	0	0	0	3
PWY-7405	aurachin RE biosynthesis	0.6	0.4	1	3.2
PWY-842	starch degradation I	3.33333333333333	1.33333333333333	3.33333333333333	5.33333333333333
PWY-5419	catechol degradation to 2-oxopent-4-enoate II	1	0.5	1	6
PWY-6373	acrylate degradation	20.3333333333333	14.3333333333333	9	23
CATECHOL-ORTHO-CLEAVAGE-PWY	catechol degradation to &beta;-ketoadipate	0.5	0.25	0	0
PWY-7310	D-glucosaminate degradation	2	0.25	0.5	1
PWY-2722	trehalose degradation IV	1.5	0.5	0.5	1
2OXOBUTYRATECAT-PWY	2-oxobutanoate degradation II	1.5	1.5	1.5	3
PWY-3661	glycine betaine degradation I	89.8	93.6	86	202.4
PWY-5367	petroselinate biosynthesis	15.8333333333333	13.1666666666667	10.3333333333333	19.1666666666667
P141-PWY	atrazine degradation I (aerobic)	0	0	0	0.666666666666667
PWY-7618	ricinoleate biosynthesis	0.333333333333333	0	1	0
PWY-5731	atrazine degradation III	0	0	0	2
PWY-7663	gondoate biosynthesis (anaerobic)	65	59.4	47.6	79.8
PWY-7858	(5Z)-dodec-5-enoate biosynthesis II	46.5714285714286	42.8571428571429	34.2857142857143	57.4285714285714
PWY-6575	juvenile hormone III biosynthesis I	0	0	0.166666666666667	0
PWY-2723	trehalose degradation V	14.75	18.25	11.75	11
PWY-6650	juvenile hormone III biosynthesis II	0	0	0.2	0
SUCROSEUTIL2-PWY	sucrose degradation VII (sucrose 3-dehydrogenase)	3.25	4	2.5	8.5
PWY-5384	sucrose degradation IV (sucrose phosphorylase)	46.75	44	34	33.5
PWY-7654	(8<i>E</i>,10<i>E</i>)-dodeca-8,10-dienol biosynthesis	9.95	9.65	8.7	23.4
PWY-7656	<i>Spodoptera littoralis</i> pheromone biosynthesis	0.613636363636364	0.590909090909091	0.659090909090909	2.24545454545455
PWY-6788	cellulose degradation II (fungi)	16.3333333333333	14.6666666666667	7.33333333333333	22
PWY-6784	cellulose and hemicellulose degradation (cellulolosome)	1.33333333333333	0.333333333333333	0.333333333333333	1
PWY-6960	L-ascorbate degradation III	0	0	1	0
PWY-5521	L-ascorbate biosynthesis III	5.5	5.5	5	13
PWY-5344	L-homocysteine biosynthesis	129	112.5	95	149
PWY-7165	L-ascorbate biosynthesis VI (engineered pathway)	0.833333333333333	1.5	1.33333333333333	3.83333333333333
PWY-6591	manganese oxidation I	3.5	8	4	8.5
PWY-6041	4-sulfocatechol degradation	1.5	2	1	5.5
PWY-7701	4-hydroxy-4-methyl-L-glutamate biosynthesis	2	0	0	1
TOLSULFDEG-PWY	4-toluenesulfonate degradation I	3.5	2.5	3.25	8.75
PWY-5760	&beta;-alanine biosynthesis IV	0	0	0	0.666666666666667
PWY-3121	linamarin degradation	24	20.5	10	32.5
PWY-7092	neolinustatin bioactivation	8.16666666666667	6.83333333333333	3.33333333333333	10.8333333333333
PWY-6002	lotaustralin degradation	24	20.5	10	32.5
ORN-AMINOPENTANOATE-CAT-PWY	L-ornithine degradation I (L-proline biosynthesis)	4	0	7	13
PWY-7091	linustatin bioactivation	6.125	5.125	2.5	8.125
PWY-6344	L-ornithine degradation II (Stickland reaction)	3.625	5.375	3	8.625
PWY-1781	&beta;-alanine degradation II	21	17.5	13.5	29
PWY-6973	dTDP-D-olivose, dTDP-D-oliose and dTDP-D-mycarose biosynthesis	16.4285714285714	16.2857142857143	13.7142857142857	38.5714285714286
PWY-6265	zerumbone biosynthesis	0	0	0	0.666666666666667
PWY-7688	dTDP-D-ravidosamine and dTDP-4-acetyl-D-ravidosamine biosynthesis	20.5	21.3333333333333	17.5	47.6666666666667
PWY-5641	2-nitrotoluene degradation	0	0	0	2
PWY-5644	4-nitrotoluene degradation II	1.33333333333333	0.777777777777778	1.11111111111111	3.22222222222222
PWY-7104	dTDP-L-megosamine biosynthesis	19.1666666666667	19	16	45
PWY-6130	glycerol degradation III	1	0	0.5	0
PWY-6421	arsenate detoxification III (mycothiol)	0	0	0.666666666666667	4.66666666666667
PWY-6883	pyruvate fermentation to butanol II (engineered)	17	15.3333333333333	19.6666666666667	55.6666666666667
PWY-7541	1,2-propanediol biosynthesis from lactate (engineered)	0.083333333333333	0.083333333333333	0.083333333333333	0.166666666666667
PWY-7396	butanol and isobutanol biosynthesis (engineered)	23	20.8571428571429	23	45.2857142857143
PWY-6583	pyruvate fermentation to butanol I	13.25	12.625	17.75	52
PWY-7318	dTDP-3-acetamido-3,6-dideoxy-&alpha;-D-glucose biosynthesis	23.6	23.6	20.6	57.8
PWY-7109	megalomicin A biosynthesis	0	0	0	0.5
PWY-7385	1,3-propanediol biosynthesis (engineered)	35.4444444444444	32.1111111111111	24.6666666666667	34.4444444444444
PWY-7415	tylosin biosynthesis	0	0	0	0.111111111111111
PWY-6953	dTDP-3-acetamido-&alpha;-D-fucose biosynthesis	25	25.6	21.2	58.2
PWY-7289	L-cysteine biosynthesis V	0	0.25	0	1.25
PWY-7657	dTDP-&beta;-L-digitoxose biosynthesis	23	22.8	19.2	54
PWY-6672	<i>cis</i>-genanyl-CoA degradation	47	48.4444444444445	37.5555555555556	74.6666666666667
PWY-7108	erythromycin A biosynthesis	0	0	0	0.125
PWY-7136	&beta; myrcene degradation	0	0	0	1.25
PWY-7412	mycinamicin biosynthesis	0	0.222222222222222	0	0.333333333333333
PWY-6976	dTDP-L-mycarose biosynthesis	19.1666666666667	19	16	45
PWY-7422	methymycin, neomethymycin and novamethymycin biosynthesis	0	0	0.041666666666667	0.041666666666667
PWY-6678	geraniol and nerol degradation	0	0	0	2.5
PWY-7312	dTDP-D-&beta;-fucofuranose biosynthesis	29	28.5	24	67.5
PWY-7106	erythromycin D biosynthesis	0.5	0.5	0.25	1
PWY-7414	dTDP-&alpha;-D-mycaminose biosynthesis	23.6	23.6	20.6	57.8
PWY-7421	narbomycin, pikromycin and novapikromycin biosynthesis	0	0	0.041666666666667	0.041666666666667
PWY-6942	dTDP-D-desosamine biosynthesis	21.5	23.1666666666667	17.6666666666667	50.1666666666667
PWY-6649	glycolate and glyoxylate degradation III	0	0	0	0.333333333333333
PWY-7440	dTDP-&beta;-L-4-<i>epi</i>-vancosamine biosynthesis	19.1666666666667	19	16	45
PWY-6974	dTDP-L-olivose biosynthesis	23	22.8	19.2	54
PWY-7174	<i>S</i>-methyl-5-thio-&alpha;-D-ribose 1-phosphate degradation II	54	47	45.75	96
PWY-7814	dTDP-L-daunosamine biosynthesis	23.1666666666667	20.6666666666667	19	50.1666666666667
PWY-7644	heparin degradation	0.8	0.2	0.4	0.2
PWY-7301	dTDP-4-<i>O</i>-demethyl-&beta;-L-noviose biosynthesis	27.8	24.8	22.8	60.2
PWY-7316	dTDP-<i>N</i>-acetylviosamine biosynthesis	29.5	30.5	25	69.25
PWY-7413	dTDP-6-deoxy-&alpha;-D-allose biosynthesis	28.75	28.5	24	67.75
PWY-5374	punicate biosynthesis	3	1	1	1
PWY-7590	(7Z,10Z,13Z)-hexadecatrienoate biosynthesis	7.33333333333333	10.6666666666667	6.33333333333333	0.666666666666667
PWY-7807	glyphosate degradation III	43	37	42.1428571428571	93.1428571428571
PWY-6435	4-hydroxybenzoate biosynthesis V	30.4	24.2	29	78.6
PWY-6431	4-hydroxybenzoate biosynthesis IV	0	1.5	1.5	2
PWY-3061	menthol biosynthesis	0.05	0.05	0.1	0.05
PWY-6658	acetan biosynthesis	1.75	2	0.5	2
P164-PWY	purine nucleobases degradation I (anaerobic)	8.69230769230769	7.34615384615385	7.26923076923077	17.8076923076923
PWY-5497	purine nucleobases degradation II (anaerobic)	21.875	18.875	18.4375	39.3125
PWY-7383	anaerobic energy metabolism (invertebrates, cytosol)	56.3571428571428	55.5	47.2142857142857	98.9285714285714
PWY-6655	xanthan biosynthesis	1.16666666666667	1.33333333333333	0.333333333333333	1.33333333333333
PWY-6082	alginate biosynthesis II (bacterial)	0	0	0	0.666666666666667
PWY-7443	(4S)-carvone biosynthesis	1	0.333333333333333	0.333333333333333	1
PWY-6073	alginate biosynthesis I (algal)	0	0	0	0.666666666666667
PWY-5109	fermentation to 2-methylbutanoate	13	13.5	17.3333333333333	49.6666666666667
PWY-6989	(-)-camphor degradation	1.2	0.6	0.8	6.2
P601-PWY	(+)-camphor degradation	1.2	0.6	0.8	6.2
P161-PWY	acetylene degradation	7.8	6.6	6.4	25.4
PWY-5536	acetate formation from acetyl-CoA III (succinate)	0	0	0	1
PWY-6711	archaeosine biosynthesis	1.5	1	3.5	27.5
P124-PWY	Bifidobacterium shunt	72.125	78.0625	56	100.4375
PWY-7285	methylwyosine biosynthesis	26	22.75	22.5	42.25
P163-PWY	L-lysine fermentation to acetate and butanoate	7.7	8.1	10.6	28.5
PWY-5535	acetate formation from acetyl-CoA II	6	1	1	109
P162-PWY	L-glutamate degradation V (via hydroxyglutarate)	12.0833333333333	10.8333333333333	14.5	55
PWY-6536	4-aminobutanoate degradation III	8.5	10	8	27
PWY-6834	spermidine biosynthesis III	23.25	37.5	15.75	8.75
PWY-6559	spermidine biosynthesis II	54.25	61.5	39.5	79.25
PWY-6588	pyruvate fermentation to acetone	9.4	11	14.5	39.8
PWY-7351	pyruvate fermentation to opines	0	0.2	0	0
CENTFERM-PWY	pyruvate fermentation to butanoate	15.7142857142857	14.8571428571429	20.5714285714286	60
PWY-7111	pyruvate fermentation to isobutanol (engineered)	119.4	113.8	97	221.8
PWY-6863	pyruvate fermentation to hexanol (engineered)	16.4090909090909	15.2727272727273	17.3636363636364	48.6818181818182
PWY-6389	pyruvate fermentation to (<i>S</i>)-acetoin	130.5	129	104	243.5
PWY-6692	Fe(II) oxidation	151.25	131	124.5	209
PWY-7445	luteolin triglucuronide degradation	0	0	0.25	0.5
PWY-6848	rutin degradation	11.3333333333333	16.3333333333333	7	15
PWY-7119	sphingolipid recycling and degradation (yeast)	0.136363636363636	0	0.045454545454546	0.681818181818182
PWY-7783	plasmalogen degradation	0	0	0	0.0625
PWY-5533	acetone degradation II (to acetoacetate)	0	0	0	0
PWY-6970	acetyl-CoA biosynthesis II (NADP-dependent pyruvate dehydrogenase)	0	0	0	0
PWY-5677	succinate fermentation to butanoate	2.375	3	4	14.625
PWY-5022	4-aminobutanoate degradation V	5.75	5.5	8.25	27.5
PWY-7160	polymethylated myricetin biosynthesis (tomato)	0	0	0.027777777777778	0
PWY-5372	carbon tetrachloride degradation II	12	6	9	58
PWY-6853	ethylene biosynthesis II (microbes)	10.6666666666667	10.6666666666667	10.6666666666667	28.3333333333333
PWY-6854	ethylene biosynthesis III (microbes)	12	10.3333333333333	9.33333333333333	18
PWY-5054	sorbitol biosynthesis I	28	25.6666666666667	22	22.6666666666667
PWY-6524	lychnose and isolychnose biosynthesis	0	0.125	0.25	0.75
PWY-7037	protein <i>O</i>-glycosylation (bacterial)	0.833333333333333	0.333333333333333	1.16666666666667	1.16666666666667
PWY-7031	protein <i>N</i>-glycosylation (bacterial)	0.833333333333333	0.333333333333333	1.16666666666667	1.5
PWY-6525	stellariose and mediose biosynthesis	0	0.2	0.4	1.2
PWY-6995	5-hydroxymethylfurfural degradation	4.5	5.5	2	21
PWY-6643	coenzyme M biosynthesis II	40.3333333333333	44.3333333333333	44.3333333333333	76.6666666666667
P261-PWY	coenzyme M biosynthesis I	8.75	8.25	6.25	5.75
PWY-6771	rhamnogalacturonan type I degradation II (bacteria)	0	0.333333333333333	0	0
PWY-7377	cob(II)yrinate <i>a,c</i>-diamide biosynthesis I (early cobalt insertion)	7	7	4.09090909090909	19.8181818181818
PWY-6507	4-deoxy-L-<i>threo</i>-hex-4-enopyranuronate degradation	1.5	0.666666666666667	0.833333333333333	1.16666666666667
PWY-7376	cob(II)yrinate <i>a,c</i>-diamide biosynthesis II (late cobalt incorporation)	24.3333333333333	18.8888888888889	14.5555555555556	24.8888888888889
PWY-5082	L-methionine degradation III	8	8.5	8	42
METH-ACETATE-PWY	methanogenesis from acetate	3.5	1.83333333333333	2.5	5.83333333333333
PWY-6531	mannitol cycle	2.5	2.5	2.25	6
PWY-5209	methyl-coenzyme M oxidation to CO<sub>2</sub>	0.166666666666667	0	0.166666666666667	0
PWY-5250	methanogenesis from trimethylamine	0	0	0	1.5
RIBITOLUTIL-PWY	ribitol degradation	0	0.5	0	0.5
P562-PWY	<I>myo</I>-inositol degradation I	9.42857142857143	7	7	11.8571428571429
PWY-6815	porphyran degradation	0.138888888888889	0	0	0
PWY-7241	<I>myo</I>-inositol degradation II	5.25	3.25	3.5	4.75
PWY-6986	alginate degradation	0.666666666666667	0.666666666666667	0.666666666666667	0.5
PWY-7664	oleate biosynthesis IV (anaerobic)	14.6491228070175	13.2105263157895	12.0701754385965	26.3157894736842
PWY-7587	oleate biosynthesis III (cyanobacteria)	6	4.66666666666667	3	3.33333333333333
PWY-6816	agarose degradation	1	0	0	0
METHANOGENESIS-PWY	methanogenesis from H<SUB>2</SUB> and CO<SUB>2</SUB>	1.5	0.166666666666667	0.666666666666667	0.5
PWY-7456	&beta;-(1,4)-mannan degradation	3.28571428571429	1.28571428571429	2.28571428571429	4.85714285714286
PWY-5851	demethylmenaquinol-9 biosynthesis	1	0	1	7
PWY-862	fructan degradation	0	0.333333333333333	0	0
PWY-7255	ergothioneine biosynthesis I (bacteria)	17.5	15.25	7.75	26.75
PWY-7033	alkane biosynthesis II	19.3333333333333	19	19.3333333333333	46.3333333333333
PWY-7550	ergothioneine biosynthesis II (fungi)	0	0	0.5	5.5
PWY-5853	demethylmenaquinol-6 biosynthesis I	1	0	1	7
PWY-7032	alkane biosynthesis I	25	31	12.3333333333333	2.66666666666667
PWY-6622	heptadecane biosynthesis	25	31	12.3333333333333	2.66666666666667
PWY-7442	drosopterin and aurodrosopterin biosynthesis	19.25	20.25	17	38.75
PWY-7155	7-dehydroporiferasterol biosynthesis	0.142857142857143	0	0.142857142857143	0
PWY-7851	coenzyme A biosynthesis II (eukaryotic)	21.25	24.25	17.75	21.75
PWY-6075	ergosterol biosynthesis I	0.25	0	0.25	0
PWY-1501	mandelate degradation I	0.4	0.4	0.2	1.4
PWY-6028	acetoin degradation	18	16	35	73
PWY-7779	methyl <i>tert</i>-butyl ether degradation	9.3	8.1	11.5	30.6
PWY-5534	propene degradation	0	0.285714285714286	0.142857142857143	0.714285714285714
PWY-7778	2-methylpropene degradation	12.125	10.75	16	42.25
PWY-6694	oxalate degradation I	0	0	0	5
PWY-6696	oxalate degradation III	11	9.8	9.6	25.4
PWY-2221	Entner-Doudoroff pathway III (semi-phosphorylative)	46.3076923076923	51.3846153846154	34.3076923076923	69.6923076923077
PWY-6695	oxalate degradation II	2.33333333333333	2	3.66666666666667	13.3333333333333
NPGLUCAT-PWY	Entner-Doudoroff pathway II (non-phosphorylative)	26.4545454545454	30.5454545454545	24.4545454545454	48
PWY-6523	nitrite-dependent anaerobic methane oxidation	0	0	0	4.5
PWY-5001	tetrahydroxyxanthone biosynthesis (from benzoate)	1	2.5	6	12
PWY-7288	fatty acid &beta;-oxidation (peroxisome, yeast)	28	26.4	26.6	61.4
PWY-7307	oleate &beta;-oxidation (reductase-dependent, yeast)	10.3333333333333	6.33333333333333	2.33333333333333	19.6666666666667
PWY-7339	10-<i>trans</i>-heptadecenoyl-CoA degradation (MFE-dependent, yeast)	20.25	17.625	17.375	40.25
2ASDEG-PWY	orthanilate degradation	0	0	0	0.75
3-HYDROXYPHENYLACETATE-DEGRADATION-PWY	4-hydroxyphenylacetate degradation	7.625	5.625	3.25	14.75
4-HYDROXYMANDELATE-DEGRADATION-PWY	4-hydroxymandelate degradation	0.666666666666667	0.5	0.666666666666667	1.83333333333333
M-CRESOL-DEGRADATION-PWY	<I>m</I>-cresol degradation	0.8	0.2	0.6	1.6
PWY-7338	10-<i>trans</i>-heptadecenoyl-CoA degradation (reductase-dependent, yeast)	14.0625	11.375	9.6875	27.6875
METHYLGALLATE-DEGRADATION-PWY	methylgallate degradation	2.85714285714286	1	1.71428571428571	6.57142857142857
P343-PWY	resorcinol degradation	1	1.33333333333333	0.666666666666667	4
PWY-5922	(4<i>R</i>)-carveol and (4<i>R</i>)-dihydrocarveol degradation	0	0	0.055555555555556	0.277777777777778
P345-PWY	aldoxime degradation	2	0.666666666666667	2	12.3333333333333
PWY-5927	(4<i>S</i>)-carveol and (4<i>S</i>)-dihydrocarveol degradation	0.3	0.1	0.15	0.55
PWY-7291	oleate &beta;-oxidation (isomerase-dependent, yeast)	0.5	1.5	1	1.5
PWY-7337	10-<i>cis</i>-heptadecenoyl-CoA degradation (yeast)	14.0625	11.375	9.6875	27.6875
PWY-7619	juniperonate biosynthesis	0.2	0	0	0
PWY-7340	9-<i>cis</i>, 11-<i>trans</i>-octadecadienoyl-CoA degradation (isomerase-dependent, yeast)	4.61111111111111	4.33333333333333	4.27777777777778	9.5
PARATHION-DEGRADATION-PWY	parathion degradation	0	0	0.5	0.5
PWY-6598	sciadonate biosynthesis	0.2	0	0	0
PWY-481	ethylbenzene degradation (anaerobic)	0.333333333333333	0	0.333333333333333	3
PWY-7726	(4Z,7Z,10Z,13Z,16Z)-docosa-4,7,10,13,16-pentaenoate biosynthesis (6-desaturase)	8.07692307692308	7.30769230769231	7.23076923076923	19.0769230769231
PWY-7725	arachidonate biosynthesis V (8-detaturase, mammals)	0.166666666666667	0	0	0
PWY-5169	cyanurate degradation	0.333333333333333	0	0	1
PWY-5353	arachidonate biosynthesis I (6-desaturase, lower eukaryotes)	0	0.125	0.125	0.125
PWY-5450	benzene degradation	0.5	0.5	0	0
PWY-5489	methyl parathion degradation	0	0	1	1
PWY-5490	paraoxon degradation	0	0	1	1
PWY-6184	methylsalicylate degradation	0	0.25	0	0.25
PWY-6185	4-methylcatechol degradation (<i>ortho</i> cleavage)	2.33333333333333	1.5	3	4.33333333333333
PWY-6210	2-aminophenol degradation	3	1.75	2.5	7.25
PWY-6533	aniline degradation	0	0.25	0.25	0.25
PWY-6550	carbazole degradation	0.666666666666667	0.333333333333333	1	0.666666666666667
PWY-5429	<i>p</i>-xylene degradation to <i>p</i>-toluate	0	0.666666666666667	1	1.66666666666667
PWY-6941	styrene degradation	0.666666666666667	0.333333333333333	0.666666666666667	3
PWY-5428	<i>m</i>-xylene degradation to <i>m</i>-toluate	0	0.666666666666667	1	1.66666666666667
PWY-5750	itaconate biosynthesis	52.25	49.5	41.75	83.75
PWY-7002	4-hydroxyacetophenone degradation	1.6	2.4	1.6	4.2
PWY-5782	2-keto-L-gulonate biosynthesis	3.66666666666667	3.66666666666667	3.33333333333333	8.66666666666667
PWY-7006	4-amino-3-hydroxybenzoate degradation	0.8	0.4	0.8	3.6
PWY-7008	2-hydroxybiphenyl degradation	0.666666666666667	0.333333333333333	1	0.666666666666667
PWY-7081	4-aminophenol degradation	1	1.33333333333333	0.666666666666667	4
